# Supplementary material for: Increasing temperature-driven changes in life history traits and gene expression of an Antarctic tardigrade species
Source: Front Physiol. 2023 Sep 12;14:1258932. doi: 10.3389/fphys.2023.1258932 (PMC10520964; doi:10.3389/fphys.2023.1258932)
Supplement: Supplementary file 3 [file DataSheet6.XLSX]

## Sheet: Worksheet
	Generation	Animals	Temperature (°C)	Fecundity	Total hatched eggs	Hatching time	Age first oviposition	Fitness score
0	F1	A2	5	0.946237	1	0.155568	0.542857	0.661165
1	F1	F3	5	0.978495	0.853659	0.102803	0.542857	0.619453
2	F1	D10-5°C	5	0.967742	0.780488	0.170227	0.314286	0.558186
3	F1	A4	5	0.913978	0.878049	0.183485	0.228571	0.551021
4	F1	I5	5	0.946237	0.658537	0.116174	0.457143	0.544523
5	F1	D6-5°C	5	0.817204	0.682927	0.130189	0.542857	0.543294
6	F2	A2-5	5	0.795699	0.707317	0.148371	0.485714	0.534275
7	F1	D12	15	0.204301	0.341463	0.699659	0.885714	0.532784
8	F1	L5	5	0.924731	0.512195	0.237008	0.457143	0.532769
9	F1	H4	5	0.88172	0.487805	0.168561	0.542857	0.520236
10	F1	M4	15	0.150538	0.292683	0.652765	0.971429	0.516854
11	F1	H19	5	1	0.658537	0.0909091	0.314286	0.515933
12	F1	D5	15	0.182796	0.317073	0.635795	0.914286	0.512488
13	F2	A13-1	5	0.913978	0.682927	0.0530303	0.4	0.512484
14	F2	B3-2	5	0.849462	0.780488	0.133523	0.285714	0.512297
15	F1	I11	5	0.784946	0.439024	0.301364	0.514286	0.509905
16	F1	M9	15	0.172043	0.317073	0.699886	0.828571	0.504393
17	F2	I11-2	5	0.860215	0.682927	0.180682	0.285714	0.502384
18	F2	D6-1-5°C	5	0.827957	0.512195	0.134205	0.514286	0.497161
19	F2	I5-1	5	0.817204	0.463415	0.152727	0.542857	0.494051
20	F1	D3	15	0.16129	0.219512	0.650682	0.942857	0.493585
21	F1	L9	5	0.817204	0.512195	0.154053	0.485714	0.492292
22	F2	B7-2	5	0.806452	0.585366	0.135114	0.428571	0.488876
23	F1	L3	5	0.849462	0.390244	0.166667	0.542857	0.487308
24	F2	M3-2	15	0.172043	0.170732	0.691553	0.914286	0.487153
25	F2	M3-1	15	0.150538	0.219512	0.734848	0.828571	0.483367
26	F1	M3	15	0.182796	0.243902	0.704545	0.8	0.482811
27	F1	D1	5	0.892473	0.512195	0.0656439	0.457143	0.481864
28	F1	D8	15	0.172043	0.292683	0.608598	0.828571	0.475474
29	F1	M2	15	0.129032	0.243902	0.609848	0.914286	0.474267
30	F2	G6-1	5	0.741935	0.365854	0.222235	0.542857	0.46822
31	F1	D7-15°C	15	0.16129	0.195122	0.6875	0.828571	0.468121
32	F1	M8	15	0.139785	0.268293	0.662538	0.8	0.467654
33	F1	M6	15	0.0860215	0.195122	0.659091	0.914286	0.46363
34	F1	B3	5	0.989247	0.341463	0.166667	0.342857	0.460059
35	F1	D11	15	0.0967742	0.146341	0.681818	0.914286	0.459805
36	F2	M5-1	15	0.0967742	0.097561	0.69697	0.942857	0.458541
37	F1	D4	15	0.107527	0.146341	0.709583	0.857143	0.455149
38	F2	M4-4	15	0.129032	0.0731707	0.734848	0.857143	0.448549
39	F2	D3-2	15	0.16129	0.097561	0.763258	0.771429	0.448384
40	F2	D6-1-15°C	15	0.0860215	0.0731707	0.709583	0.914286	0.445765
41	F2	M10-3	15	0.0430108	0.0243902	0.848485	0.857143	0.443257
42	F2	D7-2	15	0.0860215	0.0731707	0.69697	0.914286	0.442612
43	F1	M12	15	0.204301	0.0487805	0.583333	0.914286	0.437675
44	F2	B3-1	5	0.827957	0.560976	0.161742	0.2	0.437669
45	F2	D1-3	5	0.752688	0.317073	0.189962	0.485714	0.436359
46	F1	D6-15°C	15	0.16129	0.317073	0.635795	0.628571	0.435683
47	F2	D11-5	15	0.0430108	0.0243902	0.69697	0.971429	0.43395
48	F2	I5-2	5	0.83871	0.414634	0.171136	0.285714	0.427549
49	F1	M11	15	0.11828	0.097561	0.659091	0.828571	0.425876
50	F1	G7	5	0.688172	0.414634	0.271402	0.314286	0.422123
51	F2	M9-3	15	0.0645161	0.0243902	0.734848	0.857143	0.420224
52	F2	F3-2	5	0.795699	0.341463	0.0232576	0.514286	0.418676
53	F2	H3-1	5	0.709677	0.317073	0.236591	0.4	0.415835
54	F1	M5	15	0.11828	0.195122	0.632045	0.714286	0.414933
55	F2	H19-1	5	0.795699	0.365854	0.148977	0.342857	0.413347
56	F2	M2-4	15	0.107527	0.0243902	0.659091	0.857143	0.412038
57	F1	M7	15	0.107527	0.243902	0.689394	0.6	0.410206
58	F1	M10	15	0.11828	0.0731707	0.595947	0.828571	0.403992
59	F1	D9	15	0.139785	0.243902	0.602273	0.628571	0.403633
60	F2	M7-2	15	0.0645161	0.0243902	0.69697	0.828571	0.403612
61	F1	B10	5	0.709677	0.341463	0.158561	0.4	0.402425
62	F2	L5-1	5	0.612903	0.439024	0.211212	0.342857	0.401499
63	F2	M7-1	15	0.0322581	0.0243902	0.715909	0.828571	0.400282
64	F1	D10-15°C	15	0.107527	0.097561	0.507576	0.857143	0.392452
65	F2	F8-2	5	0.860215	0.390244	0.145379	0.171429	0.391817
66	F2	M8-1	15	0.0537634	0.097561	0.630682	0.771429	0.388359
67	F2	D12-3	15	0.0322581	0.0487805	0.602273	0.857143	0.385114
68	F2	B10-1	5	0.806452	0.317073	0.0413636	0.371429	0.384079
69	F2	D7-4	15	0.0537634	0.0243902	0.734848	0.714286	0.381822
70	F2	D6-2-5°C	5	0.817204	0.317073	0.0909091	0.285714	0.377725
71	F2	M4-1	15	0.0215054	0.0487805	0.69697	0.742857	0.377528
72	F2	I11-1	5	0.827957	0.219512	0.170871	0.285714	0.376014
73	F2	D10-2	5	0.849462	0.121951	0.242424	0.285714	0.374888
74	F1	A13	5	0.537634	0.243902	0.219697	0.485714	0.371737
75	F1	D13	15	0.0537634	0.0731707	0.558068	0.771429	0.364108
76	F1	G3	5	0.602151	0.121951	0	0.457143	0.295311
77	F2	F4-1	5	0.172043	0.170732	0.237008	0.542857	0.28066
78	F2	L5-2	5	0.763441	0.097561	0.223485	0	0.271122
79	F2	I9-1	5	0.150538	0.219512	0.234015	0.371429	0.243873
80	F2	H4-3	5	0.172043	0.0731707	0.255038	0.285714	0.196491
81	F2	L3-4	5	0.182796	0.097561	0.36553	0.114286	0.190043
82	F2	M11-8	15	0	0	1		0
83	F2	M11-5	15	0	0	1		0
84	F2	M11-2	15	0.0107527	0	1	1	0
85	F2	M10-2	15	0.0215054	0	1	0.657143	0
86	F2	M9-9	15	0	0	1		0
87	F2	M8-5	15	0.0215054	0	1	0.857143	0
88	F2	G7-1	5	0	0	1		0
89	F2	M6-4	15	0	0	1		0
90	F2	M6-2	15	0.0107527	0	1	0.771429	0
91	F2	M5-2	15	0.0107527	0	1	0.714286	0
92	F2	D8-2	15	0	0	1		0
93	F2	D8-3	15	0	0	1		0
94	F2	D3-12	15	0	0	1		0
95	F2	D4-2	15	0.0537634	0	1	0.8	0
96	F2	D4-3	15	0.0107527	0	1	0.714286	0
97	F2	D5-3	15	0.0107527	0	1	0.6	0
98	F2	M2-3	15	0.0322581	0	1	0.714286	0
99	F2	D13-3	15	0	0	1		0
100	F2	D12-4	15	0.0215054	0	1	0.857143	0
101	F2	D5-11	15	0	0	1		0
102	F2	D6-2-15°C	15	0.0215054	0	1	0.857143	0
103	F2	D11-4	15	0.0322581	0	1	0.971429	0
104	F2	D10-10	15	0	0	1		0
105	F2	D10-9	15	0	0	1		0
106	F2	D9-4	15	0	0	1		0
107	F2	D9-2	15	0.0430108	0	1	0.971429	0
108	F2	M12-9	15	0	0	1		0
