# Supplementary material for: Increasing temperature-driven changes in life history traits and gene expression of an Antarctic tardigrade species
Source: Front Physiol. 2023 Sep 12;14:1258932. doi: 10.3389/fphys.2023.1258932 (PMC10520964; doi:10.3389/fphys.2023.1258932)
Supplement: Supplementary file 5 [file DataSheet3.XLSX]

## Sheet: Foglio1
generation	clone	temperature	female_ID	life_span	ovip_number	total_eggs	age_first_ovip	molt_number
F1	A5	5	A2	604	34	88	27	36
F1	A5	5	A3				27
F1	A5	5	A4	554	30	85	38	31
F1	A5	5	A12				43
F1	A5	5	A13	365	20	50	29	21
F1	B5	5	B2				27
F1	B5	5	B3	631	34	92	34	35
F1	B5	5	B7				44
F1	B5	5	B10	484	27	66	32	28
F1	B5	5	B12				40
F1	D5	5	D1	618	33	83	30	34
F1	D5	5	D6	524	29	76	27	30
F1	D5	5	D7				30
F1	D5	5	D10	589	33	90	35	34
F1	F5	5	F3	566	32	91	27	33
F1	F5	5	F4				30
F1	F5	5	F6				49
F1	F5	5	F7				41
F1	F5	5	F8				28
F1	F5	5	F12				35
F1	F5	5	F16				26
F1	G5	5	G3	496	26	56	30	29
F1	G5	5	G6				34
F1	G5	5	G7	526	27	64	35	28
F1	H5	5	H2				41
F1	H5	5	H3				44
F1	H5	5	H4	535	30	82	27	31
F1	H5	5	H8				60
F1	H5	5	H19	584	31	93	35	32
F1	I5	5	I3				27
F1	I5	5	I5	554	31	88	30	32
F1	I5	5	I9				53
F1	I5	5	I11	512	30	73	28	31
F1	I5	5	I19				31
F1	L5	5	L3	528	30	79	27	31
F1	L5	5	L5	566	32	86	30	33
F1	L5	5	L6				39
F1	L5	5	L9	508	27	76	29	30
F1	L5	5	L12				29
F1	L5	5	L13				26
F2	A5	5	A2-1				38
F2	A5	5	A2-5	493	25	74	29	26
F2	A5	5	A4-2				46
F2	A5	5	A13-1	576	30	85	32	31
F2	B5	5	B3-1	476	27	77	39	28
F2	B5	5	B3-2	527	29	79	36	30
F2	B5	5	B7-2	477	26	75	31	27
F2	B5	5	B10-1	524	28	75	33	27
F2	B5	5	B10-2				32
F2	D5	5	D1-3	455	25	70	29	26
F2	D5	5	D6-1	554	31	77	28	32
F2	D5	5	D6-2	550	31	76	36	32
F2	D5	5	D10-1				32
F2	D5	5	D10-2	519	28	79	36	29
F2	F5	5	F3-2	466	27	74	28	28
F2	F5	5	F4-1	136	8	16	27	9
F2	F5	5	F8-2	610	30	80	40	31
F2	G5	5	G6-1	661	33	69	27	34
F2	G5	5	G7-1	78	0	0		3
F2	H5	5	H3-1	543	27	66	32	27
F2	H5	5	H4-3	473	15	16	36	19
F2	H5	5	H19-1	558	28	74	34	28
F2	I5	5	I5-1	549	29	76	27	29
F2	I5	5	I5-2	591	29	78	36	29
F2	I5	5	I9-1	113	6	14	33	7
F2	I5	5	I11-1	610	30	77	36	31
F2	I5	5	I11-2	559	30	80	36	31
F2	L5	5	L3-4	161	8	17	42	10
F2	L5	5	L5-1	468	25	57	34	26
F2	L5	5	L5-2	686	34	71	46	36
F2	L5	5	L9-14				29
F1	D15	15	D3	124	7	15	13	9
F1	D15	15	D4	94	6	10	16	7
F1	D15	15	D5	112	8	17	14	9
F1	D15	15	D6	110	7	15	24	9
F1	D15	15	D7	108	7	15	17	8
F1	D15	15	D8	96	7	16	17	8
F1	D15	15	D9	118	6	13	24	7
F1	D15	15	D10	50	5	10	16	6
F1	D15	15	D11	59	5	9	14	7
F1	D15	15	D12	91	7	19	15	7
F1	D15	15	D13	56	4	5	19	5
F1	M15	15	M2	80	7	12	14	7
F1	M15	15	M3	71	8	17	18	8
F1	M15	15	M4	79	7	14	12	8
F1	M15	15	M5	77	6	11	21	7
F1	M15	15	M6	74	5	8	14	6
F1	M15	15	M7	93	5	10	25	6
F1	M15	15	M8	91	7	13	18	7
F1	M15	15	M9	105	7	16	17	8
F1	M15	15	M10	101	6	11	17	7
F1	M15	15	M11	86	6	11	17	7
F1	M15	15	M12	79	7	19	14	8
F2	D15	15	D3-2	99	7	15	19	10
F2	D15	15	D3-12	32
F2	D15	15	D4-2	74	3	5	18	4
F2	D15	15	D4-3	46	1	1	21	2
F2	D15	15	D5-3	42	1	1	25	1
F2	D15	15	D5-11	44				1
F2	D15	15	D6-1	70	6	8	14	6
F2	D15	15	D6-2	35	2	2	16	3
F2	D15	15	D7-2	76	4	8	14	5
F2	D15	15	D7-4	56	3	5	21	4
F2	D15	15	D8-2	21
F2	D15	15	D8-3	25
F2	D15	15	D9-2	78	3	4	12	4
F2	D15	15	D9-4	32				1
F2	D15	15	D10-9	9
F2	D15	15	D10-10	14
F2	D15	15	D11-4	61	2	3	12	3
F2	D15	15	D11-5	49	3	4	12	4
F2	D15	15	D12-3	71	2	3	16	3
F2	D15	15	D12-4	65	2	2	16	5
F2	D15	15	D13-3	7
F2	M15	15	M2-3	84	2	3	21	4
F2	M15	15	M2-4	91	5	10	16	6
F2	M15	15	M3-1	94	6	14	17	9
F2	M15	15	M3-2	89	8	16	14	8
F2	M15	15	M4-1	52	2	2	20	3
F2	M15	15	M4-4	72	5	12	16	6
F2	M15	15	M5-1	95	5	9	13	9
F2	M15	15	M5-2	35	1	1	21	2
F2	M15	15	M6-2	40	1	1	19	2
F2	M15	15	M6-4	16
F2	M15	15	M7-1	45	2	3	17	3
F2	M15	15	M7-2	54	3	6	17	4
F2	M15	15	M8-1	49	3	5	19	4
F2	M15	15	M8-5	43	1	2	16	1
F2	M15	15	M9-3	54	3	6	16	4
F2	M15	15	M9-9	37				1
F2	M15	15	M10-2	56	2	2	23	3
F2	M15	15	M10-3	64	2	4	16	3
F2	M15	15	M11-2	21	1	1	11	1
F2	M15	15	M11-5	12
F2	M15	15	M12-8	12
F2	M15	15	M12-9	7
