# Supplementary material for: Increasing temperature-driven changes in life history traits and gene expression of an Antarctic tardigrade species
Source: Front Physiol. 2023 Sep 12;14:1258932. doi: 10.3389/fphys.2023.1258932 (PMC10520964; doi:10.3389/fphys.2023.1258932)
Supplement: Supplementary file 7 [file DataSheet8.XLSX]

## Sheet: Short Term DGE analysis results
	resuts of the DGE analysis between the different temperatures in the short term exposure group
	gene_id	logFC.BT10vs5	logFC.BT15vs5	logFC.BT20vs5	FDR	annotation
	NODE_40429_length_485_cov_149.953488_g26663_i0	-3.927	-8.29854	-8.58305	8.78e-05
	NODE_30375_length_646_cov_261.675127_g18560_i0	-0.406604	-4.10477	-3.78575	8.78e-05
	TRINITY_DN51046_c0_g1_i1	0.454928	1.72244	2.3475	0.000491932
	sp|P34941|NU4M_ARBLI	0.704768	2.22173	3.26394	0.000630327	NADH-ubiquinone oxidoreductase chain 4
	NODE_54049_length_466_cov_2.296675_g31475_i1	-1.51357	3.83715	5.94403	0.000630327
	TRINITY_DN51348_c0_g1_i2	-0.144825	4.11742	3.11609	0.000804317
	OQV13197.1	-0.418828	-3.16579	-3.49555	0.00107173
	sp|Q8M0K7|CYB_SAMRI	-0.392944	1.96545	2.47488	0.00137837	Cytochrome b
	TRINITY_DN170_c0_g1_i8	-0.646932	-4.39729	-4.95621	0.00207709
	sp|Q35101|COX1_METSE	-0.0101592	1.31965	2.05851	0.00207709	Cytochrome c oxidase subunit 1
	sp|Q34945|CYB_LUMTE	0.15156	0.376223	1.47962	0.00207709	Cytochrome b
	NODE_79643_length_312_cov_0.945148_g54646_i0	0.204672	1.50315	2.09985	0.00207709
	OQV25929.1	1.32356	-0.31175	-2.48338	0.00207709	putative Vitamin K-dependent protein C
	OQV22947.1	0.410785	-1.70309	-1.88796	0.00207709	Type 2 periplasmic binding fold superfamily
	NODE_60033_length_419_cov_617.261628_g36834_i0	-2.62661	-6.42054	-5.8105	0.00207709
	NODE_34080_length_576_cov_352.280230_g21467_i0	-0.430107	-4.181	-5.78014	0.00207709
	OWA54603.1	-0.565125	-1.63834	-2.78963	0.0021575
	OQV17502.1	4.06608	4.34294	4.75834	0.00221206	putative Conserved regulator of innate immunity protein 3
	OQV11535.1	1.64264	0.151075	-1.36168	0.00239998	bifunctional 2',3'-cyclic-nucleotide 2'-phosphodiesterase/3'-nucleotidase
	OWA54265.1	-0.634526	-1.4227	-2.54413	0.00245522	UBA domain-like superfamily
	NODE_53509_length_471_cov_2.265152_g31475_i0	-0.782295	3.29026	5.05104	0.00245522
	TRINITY_DN46246_c0_g1_i5	-3.2222	-7.59162	-5.6001	0.00245522
	OQV21903.1	0.370097	-1.61771	-0.486712	0.00245548	putative Peroxidasin
	NODE_141990_length_232_cov_1.127389_g116771_i0	-0.152537	0.754801	1.61677	0.00283583
	NODE_11207_length_1305_cov_636.507200_g6175_i0	0.730194	-1.78751	-1.39532	0.00283583
	NODE_81617_length_268_cov_310.643192_g66279_i0	-2.21627	-6.34731	-5.27388	0.00283583
	TRINITY_DN47495_c0_g1_i5	-2.55867	-6.75217	-4.93971	0.00283583
	sp|Q38S38|COX2_ANIIM	0.357034	1.86766	2.58429	0.00283583	Cytochrome c oxidase subunit 2
	OQV20556.1	-0.0443376	-2.68966	-1.109	0.00283583	Chorion peroxidase
	OQV20724.1	-0.310619	-1.20738	-2.4744	0.00283583	Cathepsin B
	sp|Q36421|COX1_LOCMI	0.612928	0.761857	1.60015	0.00283583	Cytochrome c oxidase subunit 1
	NODE_24500_length_785_cov_827.816438_g14302_i0	0.845152	-1.66177	-1.62389	0.00283583	Pupal cuticle protein C1-domain containing
	OQV25518.1	-0.494266	-1.4835	-3.00771	0.00283583	putative Cysteine-rich venom protein LIO1
	NODE_49489_length_504_cov_104.871795_g23250_i6	0.393002	-2.10304	-3.59214	0.00283674
	sp|Q34388|COX1_DROSI	0.0294362	0.874854	1.65169	0.00283674	Cytochrome c oxidase subunit 1
	sp|P34855|NU5M_APILI	-0.0339667	1.48154	2.27243	0.00371869	NADH-ubiquinone oxidoreductase chain 5
	NODE_113169_length_260_cov_0.681081_g88007_i0	0.455723	1.49988	2.10204	0.00377039
	OQV18444.1	-0.940545	-1.65052	-2.57839	0.00377039	CREB-binding protein
	NODE_48953_length_402_cov_194.282421_g34248_i0	-3.06288	-5.36489	-5.28319	0.00377039
	OWA50132.1	-1.18778	-2.17245	-2.9385	0.00377039	Multidrug resistance-associated protein 1
	R3223790	0.208491	-2.8907	1.09856	0.00411145	Claudin-domain containing
	NODE_26231_length_743_cov_95.363372_g15457_i0	6.6362	2.49785	4.98646	0.00460984
	OQV25134.1	-0.262235	-0.652245	-1.323	0.00508243	Polyadenylate-binding protein 1-B
	NODE_37167_length_644_cov_286.537786_g16351_i2	0.884837	-2.22492	-1.49919	0.00568427
	OWA51791.1	0.28156	0.93799	1.38206	0.00568427	Secretory-abundant heat soluble protein
	TRINITY_DN48795_c0_g1_i1	-2.77028	-5.77292	-6.62748	0.0062874
	OWA51543.1	-0.0560881	-1.84716	0.122642	0.00645215
	NODE_111078_length_262_cov_0.668449_g85917_i0	-1.99534	-3.56598	-5.35797	0.0069125
	NODE_43791_length_449_cov_275.967005_g29571_i0	0.367445	-2.58131	-1.19206	0.00721336
	NODE_35487_length_670_cov_179.610084_g19515_i0	1.01138	-2.1201	-0.380656	0.00721336
	TRINITY_DN170_c0_g1_i6	0.931844	-3.74122	-5.42167	0.00721336
	NODE_79328_length_277_cov_1541.932432_g63996_i0	-0.529025	-1.61453	-1.45822	0.00737433
	OQV22043.1	1.72251	-0.0161834	-1.11466	0.00737433
	sp|P0CU45|CAHS1_HYPDU	-0.458802	0.583848	0.962843	0.00737433	Cytosolic-abundant heat soluble protein 94205
	NODE_2295_length_2300_cov_158.698427_g1183_i0	-0.168597	1.33219	1.66742	0.00737433	Nudix hydrolase domain-containing
	sp|P09138|COX3_MAIZE	1.50495	4.56669	5.6078	0.00737433	Cytochrome c oxidase subunit 3
	OWA49985.1	-0.372777	1.15967	0.539774	0.00772997
	OWA49978.1	-0.603089	0.680132	-0.51441	0.00805218
	TRINITY_DN47017_c0_g1_i3	-0.129252	-3.21613	-2.90132	0.00823642
	OQV24419.1	-1.08503	-0.974692	-2.18249	0.00823642	Nuclear envelope localization domain
	OWA52292.1	-0.183032	-1.00728	-1.89466	0.00848188	Homeodomain-interacting protein kinase 2
	OQV18363.1	1.52807	-0.137243	-0.885425	0.00848188
	OQV13894.1	4.44213	4.86222	5.52867	0.00909187	putative Transmembrane emp24 domain-containing protein 1
	NODE_89125_length_283_cov_0.721154_g64021_i0	-2.32003	-3.87621	-5.28912	0.00914714
	OQV16777.1	0.491547	-1.38958	0.513746	0.00914714	RNA recognition motif (RRM) superfamily
	TRINITY_DN7103_c0_g1_i1	-2.71384	-7.2626	-7.4326	0.00915135
	TRINITY_DN50844_c0_g1_i2	-3.22035	-6.0922	-7.70721	0.00930828

## Sheet: Short term up DEGs analysis 
results of the enrichment test on the upregulated DEGs from the short-term exposure group
GO id	FDR	O/E value	GO description	class
GO:0070469	3.08e-12	51.38	respirasome	cellular_component	sp|P34855|NU5M_APILI, sp|P34941|NU4M_ARBLI, sp|Q34388|COX1_DROSI, sp|Q34945|CYB_LUMTE, sp|Q35101|COX1_METSE, sp|Q36421|COX1_LOCMI, sp|Q38S38|COX2_ANIIM, sp|Q8M0K7|CYB_SAMRI
GO:0004129	3.55e-09	68.42	cytochrome-c oxidase activity	molecular_function	sp|P09138|COX3_MAIZE, sp|Q34388|COX1_DROSI, sp|Q35101|COX1_METSE, sp|Q36421|COX1_LOCMI, sp|Q38S38|COX2_ANIIM
GO:0005743	1.03e-08	19.07	mitochondrial inner membrane	cellular_component	sp|P09138|COX3_MAIZE, sp|P34855|NU5M_APILI, sp|Q34388|COX1_DROSI, sp|Q34945|CYB_LUMTE, sp|Q35101|COX1_METSE, sp|Q36421|COX1_LOCMI, sp|Q38S38|COX2_ANIIM, sp|Q8M0K7|CYB_SAMRI
GO:0045277	2.14e-08	83.92	respiratory chain complex IV	cellular_component	sp|Q34388|COX1_DROSI, sp|Q35101|COX1_METSE, sp|Q36421|COX1_LOCMI, sp|Q38S38|COX2_ANIIM
GO:0055114	5.72e-08	12.28	oxidation-reduction process	biological_process	OQV21903.1, sp|P09138|COX3_MAIZE, sp|P34855|NU5M_APILI, sp|P34941|NU4M_ARBLI, sp|Q34388|COX1_DROSI, sp|Q34945|CYB_LUMTE, sp|Q35101|COX1_METSE, sp|Q36421|COX1_LOCMI, sp|Q38S38|COX2_ANIIM, sp|Q8M0K7|CYB_SAMRI
GO:0005739	1.33e-07	9.45	mitochondrion	cellular_component	OQV17502.1, sp|P09138|COX3_MAIZE, sp|P34855|NU5M_APILI, sp|P34941|NU4M_ARBLI, sp|Q34388|COX1_DROSI, sp|Q34945|CYB_LUMTE, sp|Q35101|COX1_METSE, sp|Q36421|COX1_LOCMI, sp|Q38S38|COX2_ANIIM, sp|Q8M0K7|CYB_SAMRI
GO:0022900	1.98e-07	49.37	electron transport chain	biological_process	sp|Q34388|COX1_DROSI, sp|Q35101|COX1_METSE, sp|Q36421|COX1_LOCMI, sp|Q38S38|COX2_ANIIM
GO:0016491	1.54e-06	11.72	oxidoreductase activity	molecular_function	OQV21903.1, sp|P09138|COX3_MAIZE, sp|Q34388|COX1_DROSI, sp|Q34945|CYB_LUMTE, sp|Q35101|COX1_METSE, sp|Q36421|COX1_LOCMI, sp|Q38S38|COX2_ANIIM, sp|Q8M0K7|CYB_SAMRI
GO:1902600	2.52e-06	27.82	proton transmembrane transport	biological_process	sp|P09138|COX3_MAIZE, sp|Q34388|COX1_DROSI, sp|Q36421|COX1_LOCMI, sp|Q38S38|COX2_ANIIM
GO:0016021	3.92e-05	4.55	integral component of membrane	cellular_component	OQV13894.1, OQV21903.1, OQV22947.1, sp|P09138|COX3_MAIZE, sp|P34855|NU5M_APILI, sp|P34941|NU4M_ARBLI, sp|Q34388|COX1_DROSI, sp|Q34945|CYB_LUMTE, sp|Q35101|COX1_METSE, sp|Q36421|COX1_LOCMI, sp|Q38S38|COX2_ANIIM, sp|Q8M0K7|CYB_SAMRI
GO:0016020	0.000808	3.09	membrane	cellular_component	OQV13894.1, OQV21903.1, OQV22947.1, sp|P09138|COX3_MAIZE, sp|P34855|NU5M_APILI, sp|P34941|NU4M_ARBLI, sp|Q34388|COX1_DROSI, sp|Q34945|CYB_LUMTE, sp|Q35101|COX1_METSE, sp|Q36421|COX1_LOCMI, sp|Q38S38|COX2_ANIIM, sp|Q8M0K7|CYB_SAMRI
GO:0046872	0.005284	3.09	metal ion binding	molecular_function	OQV21903.1, OQV25929.1, sp|Q34388|COX1_DROSI, sp|Q34945|CYB_LUMTE, sp|Q35101|COX1_METSE, sp|Q36421|COX1_LOCMI, sp|Q38S38|COX2_ANIIM, sp|Q8M0K7|CYB_SAMRI

## Sheet: Long Term DGE analysis results
resuts of the DGE analysis between the different temperatures in the long term exposure group
gene_id	logFC.LT10vs5	logFC.LT20vs5	FDR	expr direction	annotation
NODE_40429_length_485	-9.10753	-9.07113	0.000104956	DOWN
NODE_48953_length_402	-6.01525	-7.15301	0.00280387	DOWN
OQV17502.1	4.59389	5.11439	0.00280387	UP	putative Conserved regulator of innate immunity protein 3
TRINITY_DN46246_c0_g1_i5	-7.7059	-8.30547	0.00351437	DOWN
NODE_41374_length_590	-2.20019	-8.58933	0.00351437	DOWN
NODE_60033_length_419	-6.65074	-6.0286	0.00604702	DOWN
TRINITY_DN48795_c0_g1_i1	-7.04696	-7.47505	0.00793814	DOWN
TRINITY_DN51046_c0_g1_i1	2.00626	2.22957	0.00915687	UP
OQV21646.1	-5.32186	-5.10384	0.00915687	DOWN	von Willebrand factor A domain-containing protein 7
TRINITY_DN47495_c0_g1_i5	-6.22078	-5.75355	0.00940326	DOWN
NODE_80062_length_274	-8.89031	-8.92361	0.00940326	DOWN
TRINITY_DN7103_c0_g1_i1	-9.54593	-9.09264	0.00940326	DOWN
NODE_30375_length_646	-2.17025	-3.74938	0.00940326	DOWN
TRINITY_DN50844_c0_g1_i2	-6.43065	-9.51663	0.00940326	DOWN
