# Supplementary material for: Increasing temperature-driven changes in life history traits and gene expression of an Antarctic tardigrade species
Source: Front Physiol. 2023 Sep 12;14:1258932. doi: 10.3389/fphys.2023.1258932 (PMC10520964; doi:10.3389/fphys.2023.1258932)
Supplement: Supplementary file 8 [file DataSheet7.ZIP]

Archive with 1 entries (1 files):
- Supplementary file S7.html
