# Supplementary material for: Increasing temperature-driven changes in life history traits and gene expression of an Antarctic tardigrade species
Source: Front Physiol. 2023 Sep 12;14:1258932. doi: 10.3389/fphys.2023.1258932 (PMC10520964; doi:10.3389/fphys.2023.1258932)
Supplement: Supplementary file 9 [file DataSheet1.XLSX]

## Sheet: Foglio1
generation	egg_ID	female_ID	clone	temperature	hatching	hatching_time	clutch_order	clutch_size
F1	A2U1	A2	A5	5	1	14	1	1	41
F1	A2U2	A2	A5	5	0		2	1
F1	A2U3	A2	A5	5	0		3	2
F1	A2U4	A2	A5	5	0		3	2
F1	A2U5	A2	A5	5	1	18	4	2
F1	A2U6	A2	A5	5	1	21	4	2
F1	A2U7	A2	A5	5	0		5	2
F1	A2U8	A2	A5	5	0		5	2
F1	A2U9	A2	A5	5	0		6	1
F1	A2U10	A2	A5	5	0		7	2
F1	A2U11	A2	A5	5	0		7	2
F1	A2U12	A2	A5	5	0		8	2
F1	A2U13	A2	A5	5	0		8	2
F1	A2U14	A2	A5	5	0		9	2
F1	A2U15	A2	A5	5	1	14	9	2
F1	A2U16	A2	A5	5	0		10	2
F1	A2U17	A2	A5	5	0		10	2
F1	A2U18	A2	A5	5	0		11	3
F1	A2U19	A2	A5	5	1	17	11	3
F1	A2U20	A2	A5	5	1	17	11	3
F1	A2U21	A2	A5	5	1	21	12	2
F1	A2U22	A2	A5	5	1	21	12	2
F1	A2U23	A2	A5	5	0		13	2
F1	A2U24	A2	A5	5	0		13	2
F1	A2U25	A2	A5	5	0		14	1
F1	A2U26	A2	A5	5	0		15	2
F1	A2U27	A2	A5	5	0		15	2
F1	A2U28	A2	A5	5	1	24	16	2
F1	A2U29	A2	A5	5	1	24	16	2
F1	A2U30	A2	A5	5	1	24	17	3
F1	A2U31	A2	A5	5	1	24	17	3
F1	A2U32	A2	A5	5	1	24	17	3
F1	A2U33	A2	A5	5	1	24	18	4
F1	A2U34	A2	A5	5	1	24	18	4
F1	A2U35	A2	A5	5	1	24	18	4
F1	A2U36	A2	A5	5	1	24	18	4
F1	A2U37	A2	A5	5	1	24	19	3
F1	A2U38	A2	A5	5	1	24	19	3
F1	A2U39	A2	A5	5	1	24	19	3
F1	A2U40	A2	A5	5	1	21	20	3
F1	A2U41	A2	A5	5	1	21	20	3
F1	A2U42	A2	A5	5	1	21	20	3
F1	A2U43	A2	A5	5	1	21	21	4
F1	A2U44	A2	A5	5	1	21	21	4
F1	A2U45	A2	A5	5	1	21	21	4
F1	A2U46	A2	A5	5	1	21	21	4
F1	A2U47	A2	A5	5	1	21	22	4
F1	A2U48	A2	A5	5	1	21	22	4
F1	A2U49	A2	A5	5	1	21	22	4
F1	A2U50	A2	A5	5	1	21	22	4
F1	A2U51	A2	A5	5	0		23	4
F1	A2U52	A2	A5	5	0		23	4
F1	A2U53	A2	A5	5	0		23	4
F1	A2U54	A2	A5	5	0		23	4
F1	A2U55	A2	A5	5	0		24	4
F1	A2U56	A2	A5	5	1	32	24	4
F1	A2U57	A2	A5	5	1	29	24	4
F1	A2U58	A2	A5	5	1	29	24	4
F1	A2U59	A2	A5	5	0		25	4
F1	A2U60	A2	A5	5	0		25	4
F1	A2U61	A2	A5	5	0		25	4
F1	A2U62	A2	A5	5	0		25	4
F1	A2U63	A2	A5	5	0		26	4
F1	A2U64	A2	A5	5	1	29	26	4
F1	A2U65	A2	A5	5	1	29	26	4
F1	A2U66	A2	A5	5	1	29	26	4
F1	A2U67	A2	A5	5	0		27	3
F1	A2U68	A2	A5	5	0		27	3
F1	A2U69	A2	A5	5	0		27	3
F1	A2U70	A2	A5	5	0		28	3
F1	A2U71	A2	A5	5	0		28	3
F1	A2U72	A2	A5	5	0		28	3
F1	A2U73	A2	A5	5	0		29	2
F1	A2U74	A2	A5	5	0		29	2
F1	A2U75	A2	A5	5	0		30	2
F1	A2U76	A2	A5	5	0		30	2
F1	A2U77	A2	A5	5	0		31	4
F1	A2U78	A2	A5	5	0		31	4
F1	A2U79	A2	A5	5	0		31	4
F1	A2U80	A2	A5	5	0		31	4
F1	A2U81	A2	A5	5	1	15	32	4
F1	A2U82	A2	A5	5	1	20	32	4
F1	A2U83	A2	A5	5	1	20	32	4
F1	A2U84	A2	A5	5	1	20	32	4
F1	A2U85	A2	A5	5	0		33	3
F1	A2U86	A2	A5	5	0		33	3
F1	A2U87	A2	A5	5	0		33	3
F1	A2U88	A2	A5	5	0		34	1
F1	A3U1	A3	A5	5	1	18	1	1
F1	A3U2	A3	A5	5	1	21	2	1
F1	A3U3	A3	A5	5			3	1
F1	A4U1	A4	A5	5			1	1
F1	A4U2	A4	A5	5	1	20	2	2
F1	A4U3	A4	A5	5	1	20	2	2
F1	A4U4	A4	A5	5	1	21	3	1
F1	A4U5	A4	A5	5	0		4	1
F1	A4U6	A4	A5	5	0		5	2
F1	A4U7	A4	A5	5			5	2
F1	A4U8	A4	A5	5	1	14	6	2
F1	A4U9	A4	A5	5	1	14	6	2
F1	A4U10	A4	A5	5	1	14	7	3
F1	A4U11	A4	A5	5	1	14	7	3
F1	A4U12	A4	A5	5	1	14	7	3
F1	A4U13	A4	A5	5	1	21	8	4
F1	A4U14	A4	A5	5	1	18	8	4
F1	A4U15	A4	A5	5	1	18	8	4
F1	A4U16	A4	A5	5	1	18	8	4
F1	A4U17	A4	A5	5	1	19	9	3
F1	A4U18	A4	A5	5	1	19	9	3
F1	A4U19	A4	A5	5	1	19	9	3
F1	A4U20	A4	A5	5	1	28	10	3
F1	A4U21	A4	A5	5	1	21	10	3
F1	A4U22	A4	A5	5	1	21	10	3
F1	A4U23	A4	A5	5	1	26	11	2
F1	A4U24	A4	A5	5	1	22	11	2
F1	A4U25	A4	A5	5	0		12	3
F1	A4U26	A4	A5	5	0		12	3
F1	A4U27	A4	A5	5	0		12	3
F1	A4U28	A4	A5	5	1	21	13	3
F1	A4U29	A4	A5	5	1	21	13	3
F1	A4U30	A4	A5	5	1	21	13	3
F1	A4U31	A4	A5	5	0		14	2
F1	A4U32	A4	A5	5	0		14	2
F1	A4U33	A4	A5	5	0		15	3
F1	A4U34	A4	A5	5	0		15	3
F1	A4U35	A4	A5	5	0		15	3
F1	A4U36	A4	A5	5	0		16	3
F1	A4U37	A4	A5	5	0		16	3
F1	A4U38	A4	A5	5	1	27	16	3
F1	A4U39	A4	A5	5	0		17	3
F1	A4U40	A4	A5	5	0		17	3
F1	A4U41	A4	A5	5	0		17	3
F1	A4U42	A4	A5	5	1	28	18	3
F1	A4U43	A4	A5	5	1	28	18	3
F1	A4U44	A4	A5	5	1	28	18	3
F1	A4U45	A4	A5	5	0		19	3
F1	A4U46	A4	A5	5	0		19	3
F1	A4U47	A4	A5	5	0		19	3
F1	A4U48	A4	A5	5	0		20	3
F1	A4U49	A4	A5	5	0		20	3
F1	A4U50	A4	A5	5	0		20	3
F1	A4U51	A4	A5	5	0		21	2
F1	A4U52	A4	A5	5	0		21	2
F1	A4U53	A4	A5	5	1	28	22	4
F1	A4U54	A4	A5	5	1	28	22	4
F1	A4U55	A4	A5	5	1	28	22	4
F1	A4U56	A4	A5	5	1	25	22	4
F1	A4U57	A4	A5	5	0		23	4
F1	A4U58	A4	A5	5	0		23	4
F1	A4U59	A4	A5	5	0		23	4
F1	A4U60	A4	A5	5	0		23	4
F1	A4U61	A4	A5	5	0		24	4
F1	A4U62	A4	A5	5	0		24	4
F1	A4U63	A4	A5	5	0		24	4
F1	A4U64	A4	A5	5	0		24	4
F1	A4U65	A4	A5	5	0		25	5
F1	A4U66	A4	A5	5	0		25	5
F1	A4U67	A4	A5	5	0		25	5
F1	A4U68	A4	A5	5	0		25	5
F1	A4U69	A4	A5	5	0		25	5
F1	A4U70	A4	A5	5	0		26	4
F1	A4U71	A4	A5	5	0		26	4
F1	A4U72	A4	A5	5	0		26	4
F1	A4U73	A4	A5	5	1	28	26	4
F1	A4U74	A4	A5	5	1	21	27	4
F1	A4U75	A4	A5	5	1	21	27	4
F1	A4U76	A4	A5	5	1	21	27	4
F1	A4U77	A4	A5	5	1	21	27	4
F1	A4U78	A4	A5	5	0		28	4
F1	A4U79	A4	A5	5	0		28	4
F1	A4U80	A4	A5	5	0		28	4
F1	A4U81	A4	A5	5	0		28	4
F1	A4U82	A4	A5	5	0		29	3
F1	A4U83	A4	A5	5	0		29	3
F1	A4U84	A4	A5	5	0		29	3
F1	A4U85	A4	A5	5	0		30	1
F1	A13U1	A13	A5	5	1	17	1	1
F1	A13U2	A13	A5	5	1	21	2	2
F1	A13U3	A13	A5	5	1	21	2	2
F1	A13U4	A13	A5	5	1	21	3	2
F1	A13U5	A13	A5	5	1	21	3	2
F1	A13U6	A13	A5	5	0		4	1
F1	A13U7	A13	A5	5	0		5	2
F1	A13U8	A13	A5	5	0		5	2
F1	A13U9	A13	A5	5	1	14	6	2
F1	A13U10	A13	A5	5	1	14	6	2
F1	A13U11	A13	A5	5	0		7	3
F1	A13U12	A13	A5	5	0		7	3
F1	A13U13	A13	A5	5	0		7	3
F1	A13U14	A13	A5	5	0		8	3
F1	A13U15	A13	A5	5	0		8	3
F1	A13U16	A13	A5	5	0		8	3
F1	A13U17	A13	A5	5	0		9	3
F1	A13U18	A13	A5	5	0		9	3
F1	A13U19	A13	A5	5	0		9	3
F1	A13U20	A13	A5	5	0		10	2
F1	A13U21	A13	A5	5	0		10	2
F1	A13U22	A13	A5	5	0		11	2
F1	A13U23	A13	A5	5	0		11	2
F1	A13U24	A13	A5	5	0		12	2
F1	A13U25	A13	A5	5	0		12	2
F1	A13U26	A13	A5	5	0		13	3
F1	A13U27	A13	A5	5	0		13	3
F1	A13U28	A13	A5	5	0		13	3
F1	A13U29	A13	A5	5	0		14	3
F1	A13U30	A13	A5	5	0		14	3
F1	A13U31	A13	A5	5	0		14	3
F1	A13U32	A13	A5	5	0		15	3
F1	A13U33	A13	A5	5	0		15	3
F1	A13U34	A13	A5	5	1	27	15	3
F1	A13U35	A13	A5	5	0		16	4
F1	A13U36	A13	A5	5	0		16	4
F1	A13U37	A13	A5	5	1	27	16	4
F1	A13U38	A13	A5	5	1	23	16	4
F1	A13U39	A13	A5	5	0		17	3
F1	A13U40	A13	A5	5	0		17	3
F1	A13U41	A13	A5	5	0		17	3
F1	A13U42	A13	A5	5	0		18	3
F1	A13U43	A13	A5	5	0		18	3
F1	A13U44	A13	A5	5	0		18	3
F1	A13U45	A13	A5	5	0		19	3
F1	A13U46	A13	A5	5	0		19	3
F1	A13U47	A13	A5	5	0		19	3
F1	A13U48	A13	A5	5	0		20	3
F1	A13U49	A13	A5	5	0		20	3
F1	A13U50	A13	A5	5	0		20	3
F1	B2U1	B2	B5	5	1	15	1	1
F1	B2U2	B2	B5	5	0		2	2
F1	B2U3	B2	B5	5	0		2	2
F1	B3U1	B3	B5	5	1	14	1	1
F1	B3U2	B3	B5	5	1	17	2	2
F1	B3U3	B3	B5	5	1	17	2	2
F1	B3U4	B3	B5	5	1	20	3	2
F1	B3U5	B3	B5	5	1	20	3	2
F1	B3U6	B3	B5	5	0		4	1
F1	B3U7	B3	B5	5	0		5	1
F1	B3U8	B3	B5	5	0		6	2
F1	B3U9	B3	B5	5	0		6	2
F1	B3U10	B3	B5	5	0		7	2
F1	B3U11	B3	B5	5	0		7	2
F1	B3U12	B3	B5	5	0		8	3
F1	B3U13	B3	B5	5	0		8	3
F1	B3U14	B3	B5	5	0		8	3
F1	B3U15	B3	B5	5	1	17	9	2
F1	B3U16	B3	B5	5	0		9	2
F1	B3U17	B3	B5	5	0		10	3
F1	B3U18	B3	B5	5	0		10	3
F1	B3U19	B3	B5	5	0		10	3
F1	B3U20	B3	B5	5	0		11	3
F1	B3U21	B3	B5	5	0		11	3
F1	B3U22	B3	B5	5	0		11	3
F1	B3U23	B3	B5	5	0		12	3
F1	B3U24	B3	B5	5	0		12	3
F1	B3U25	B3	B5	5	0		12	3
F1	B3U26	B3	B5	5	0		13	3
F1	B3U27	B3	B5	5	0		13	3
F1	B3U28	B3	B5	5			13	3
F1	B3U29	B3	B5	5	0		14	2
F1	B3U30	B3	B5	5	0		14	2
F1	B3U31	B3	B5	5	0		15	2
F1	B3U32	B3	B5	5	0		15	2
F1	B3U33	B3	B5	5	0		16	1
F1	B3U34	B3	B5	5	0		17	3
F1	B3U35	B3	B5	5	0		17	3
F1	B3U36	B3	B5	5	0		17	3
F1	B3U37	B3	B5	5	0		18	3
F1	B3U38	B3	B5	5	0		18	3
F1	B3U39	B3	B5	5	0		18	3
F1	B3U40	B3	B5	5	0		19	3
F1	B3U41	B3	B5	5	0		19	3
F1	B3U42	B3	B5	5	0		19	3
F1	B3U43	B3	B5	5	0		20	3
F1	B3U44	B3	B5	5	0		20	3
F1	B3U45	B3	B5	5	1	24	20	3
F1	B3U46	B3	B5	5	1	21	21	3
F1	B3U47	B3	B5	5	1	21	21	3
F1	B3U48	B3	B5	5	1	21	21	3
F1	B3U49	B3	B5	5	0		22	3
F1	B3U50	B3	B5	5	0		22	3
F1	B3U51	B3	B5	5	0		22	3
F1	B3U52	B3	B5	5	1	28	23	3
F1	B3U53	B3	B5	5	1	28	23	3
F1	B3U54	B3	B5	5	1	28	23	3
F1	B3U55	B3	B5	5	0		24	3
F1	B3U56	B3	B5	5	0		24	3
F1	B3U57	B3	B5	5	1	32	24	3
F1	B3U58	B3	B5	5	0		25	5
F1	B3U59	B3	B5	5	0		25	5
F1	B3U60	B3	B5	5	0		25	5
F1	B3U61	B3	B5	5	0		25	5
F1	B3U62	B3	B5	5	0		25	5
F1	B3U63	B3	B5	5	0		26	4
F1	B3U64	B3	B5	5	0		26	4
F1	B3U65	B3	B5	5	0		26	4
F1	B3U66	B3	B5	5	0		26	4
F1	B3U67	B3	B5	5	0		27	4
F1	B3U68	B3	B5	5	0		27	4
F1	B3U69	B3	B5	5	0		27	4
F1	B3U70	B3	B5	5	0		27	4
F1	B3U71	B3	B5	5	0		28	3
F1	B3U72	B3	B5	5	0		28	3
F1	B3U73	B3	B5	5	0		28	3
F1	B3U74	B3	B5	5	0		29	4
F1	B3U75	B3	B5	5	0		29	4
F1	B3U76	B3	B5	5	0		29	4
F1	B3U77	B3	B5	5	0		29	4
F1	B3U78	B3	B5	5	0		30	2
F1	B3U79	B3	B5	5	0		30	2
F1	B3U80	B3	B5	5	0		31	5
F1	B3U81	B3	B5	5	0		31	5
F1	B3U82	B3	B5	5	0		31	5
F1	B3U83	B3	B5	5	0		31	5
F1	B3U84	B3	B5	5	0		31	5
F1	B3U85	B3	B5	5	0		32	4
F1	B3U86	B3	B5	5	0		32	4
F1	B3U87	B3	B5	5	0		32	4
F1	B3U88	B3	B5	5	0		32	4
F1	B3U89	B3	B5	5	0		33	2
F1	B3U90	B3	B5	5	0		33	2
F1	B3U91	B3	B5	5	0		34	2
F1	B3U92	B3	B5	5	0		34	2
F1	B7U1	B7	B5	5	1	18	1	2
F1	B7U2	B7	B5	5	1	18	1	2
F1	B7U3	B7	B5	5	1	21	2	1
F1	B7U4	B7	B5	5	1	21	3	2
F1	B7U5	B7	B5	5			3	2
F1	B7U6	B7	B5	5	1	21	4	2
F1	B7U7	B7	B5	5	0		4	2
F1	B7U8	B7	B5	5	0		5	1
F1	B7U9	B7	B5	5	0		6	2
F1	B7U10	B7	B5	5	0		6	2
F1	B7U11	B7	B5	5	0		7	2
F1	B7U12	B7	B5	5	0		7	2
F1	B7U13	B7	B5	5	1	14	8	1
F1	B7U14	B7	B5	5	0		9	1
F1	B7U15	B7	B5	5	0		10	3
F1	B7U16	B7	B5	5	0		10	3
F1	B7U17	B7	B5	5	0		10	3
F1	B7U18	B7	B5	5	0		11	2
F1	B7U19	B7	B5	5	0		11	2
F1	B7U20	B7	B5	5	0		12	2
F1	B7U21	B7	B5	5	0		12	2
F1	B10U1	B10	B5	5	1	17	1	1
F1	B10U2	B10	B5	5	1	17	2	1
F1	B10U3	B10	B5	5	1	18	3	2
F1	B10U4	B10	B5	5	1	18	3	2
F1	B10U5	B10	B5	5	0		4	2
F1	B10U6	B10	B5	5	0		4	2
F1	B10U7	B10	B5	5	0		5	1
F1	B10U8	B10	B5	5	0		6	1
F1	B10U9	B10	B5	5	0		7	1
F1	B10U10	B10	B5	5	0		8	2
F1	B10U11	B10	B5	5	1	17	8	2
F1	B10U12	B10	B5	5	0		9	3
F1	B10U13	B10	B5	5	0		9	3
F1	B10U14	B10	B5	5	0		9	3
F1	B10U15	B10	B5	5	1	21	10	3
F1	B10U16	B10	B5	5	1	21	10	3
F1	B10U17	B10	B5	5	1	21	10	3
F1	B10U18	B10	B5	5	0		11	3
F1	B10U19	B10	B5	5	0		11	3
F1	B10U20	B10	B5	5	1	22	11	3
F1	B10U21	B10	B5	5	0		12	3
F1	B10U22	B10	B5	5	0		12	3
F1	B10U23	B10	B5	5	0		12	3
F1	B10U24	B10	B5	5	0		13	2
F1	B10U25	B10	B5	5	0		13	2
F1	B10U26	B10	B5	5	0		14	2
F1	B10U27	B10	B5	5	0		14	2
F1	B10U28	B10	B5	5	0		15	2
F1	B10U29	B10	B5	5	0		15	2
F1	B10U30	B10	B5	5	0		16	3
F1	B10U31	B10	B5	5	0		16	3
F1	B10U32	B10	B5	5	0		16	3
F1	B10U33	B10	B5	5	0		17	3
F1	B10U34	B10	B5	5	0		17	3
F1	B10U35	B10	B5	5	1	24	17	3
F1	B10U36	B10	B5	5	0		18	3
F1	B10U37	B10	B5	5	1	27	18	3
F1	B10U38	B10	B5	5	1	27	18	3
F1	B10U39	B10	B5	5	0		19	2
F1	B10U40	B10	B5	5	0		19	2
F1	B10U41	B10	B5	5	0		20	4
F1	B10U42	B10	B5	5	0		20	4
F1	B10U43	B10	B5	5	0		20	4
F1	B10U44	B10	B5	5	0		20	4
F1	B10U45	B10	B5	5	0		21	4
F1	B10U46	B10	B5	5	0		21	4
F1	B10U47	B10	B5	5	0		21	4
F1	B10U48	B10	B5	5	0		21	4
F1	B10U49	B10	B5	5	0		22	3
F1	B10U50	B10	B5	5	0		22	3
F1	B10U51	B10	B5	5	0		22	3
F1	B10U52	B10	B5	5	0		23	3
F1	B10U53	B10	B5	5	0		23	3
F1	B10U54	B10	B5	5	0		23	3
F1	B10U55	B10	B5	5	0		24	4
F1	B10U56	B10	B5	5	0		24	4
F1	B10U57	B10	B5	5	1	32	24	4
F1	B10U58	B10	B5	5	1	29	24	4
F1	B10U59	B10	B5	5	0		25	3
F1	B10U60	B10	B5	5	0		25	3
F1	B10U61	B10	B5	5	0		25	3
F1	B10U62	B10	B5	5	0		26	3
F1	B10U63	B10	B5	5	0		26	3
F1	B10U64	B10	B5	5	0		26	3
F1	B10U65	B10	B5	5	0		27	2
F1	B10U66	B10	B5	5	0		27	2
F1	D1U1	D1	D5	5	0		1	1	0	21
F1	D1U2	D1	D5	5	0		2	1
F1	D1U3	D1	D5	5	1	20	3	1
F1	D1U4	D1	D5	5	0		4	2
F1	D1U5	D1	D5	5	0		4	2
F1	D1U6	D1	D5	5	0		5	2
F1	D1U7	D1	D5	5	0		5	2
F1	D1U8	D1	D5	5	0		6	1
F1	D1U9	D1	D5	5	0		7	2
F1	D1U10	D1	D5	5	1	24	7	2
F1	D1U11	D1	D5	5	0		8	3
F1	D1U12	D1	D5	5	0		8	3
F1	D1U13	D1	D5	5			8	3
F1	D1U14	D1	D5	5	1	17	9	1
F1	D1U15	D1	D5	5	0		10	3
F1	D1U16	D1	D5	5	0		10	3
F1	D1U17	D1	D5	5	0		10	3
F1	D1U18	D1	D5	5	0		11	2
F1	D1U19	D1	D5	5	1	21	11	2
F1	D1U20	D1	D5	5	0		12	3
F1	D1U21	D1	D5	5	0		12	3
F1	D1U22	D1	D5	5	0		12	3
F1	D1U23	D1	D5	5	0		13	3
F1	D1U24	D1	D5	5	0		13	3
F1	D1U25	D1	D5	5	0		13	3
F1	D1U26	D1	D5	5	0		14	2
F1	D1U27	D1	D5	5	0		14	2
F1	D1U28	D1	D5	5	0		15	3
F1	D1U29	D1	D5	5	0		15	3
F1	D1U30	D1	D5	5	0		15	3
F1	D1U31	D1	D5	5	0		16	1
F1	D1U32	D1	D5	5	0		17	2
F1	D1U33	D1	D5	5	0		17	2
F1	D1U34	D1	D5	5	0		18	2
F1	D1U35	D1	D5	5	0		18	2
F1	D1U36	D1	D5	5	0		19	3
F1	D1U37	D1	D5	5	1	25	19	3
F1	D1U38	D1	D5	5	1	25	19	3
F1	D1U39	D1	D5	5	1	21	20	3
F1	D1U40	D1	D5	5	1	21	20	3
F1	D1U41	D1	D5	5	1	21	20	3
F1	D1U42	D1	D5	5	1	21	21	4
F1	D1U43	D1	D5	5	1	21	21	4
F1	D1U44	D1	D5	5	1	21	21	4
F1	D1U45	D1	D5	5	1	21	21	4
F1	D1U46	D1	D5	5	0		22	4
F1	D1U47	D1	D5	5	0		22	4
F1	D1U48	D1	D5	5	0		22	4
F1	D1U49	D1	D5	5	0		22	4
F1	D1U50	D1	D5	5	1	35	23	3
F1	D1U51	D1	D5	5	1	31	23	3
F1	D1U52	D1	D5	5	1	28	23	3
F1	D1U53	D1	D5	5	1	28	24	3
F1	D1U54	D1	D5	5	1	25	24	3
F1	D1U55	D1	D5	5	1	25	24	3
F1	D1U56	D1	D5	5	0		25	4
F1	D1U57	D1	D5	5	1	35	25	4
F1	D1U58	D1	D5	5	0		25	4
F1	D1U59	D1	D5	5	1	32	25	4
F1	D1U60	D1	D5	5	0		26	3
F1	D1U61	D1	D5	5	0		26	3
F1	D1U62	D1	D5	5	0		26	3
F1	D1U63	D1	D5	5	0		27	3
F1	D1U64	D1	D5	5	0		27	3
F1	D1U65	D1	D5	5	0		27	3
F1	D1U66	D1	D5	5	0		28	3
F1	D1U67	D1	D5	5	0		28	3
F1	D1U68	D1	D5	5	0		28	3
F1	D1U69	D1	D5	5	0		29	4
F1	D1U70	D1	D5	5	0		29	4
F1	D1U71	D1	D5	5	0		29	4
F1	D1U72	D1	D5	5	0		29	4
F1	D1U73	D1	D5	5	0		30	3
F1	D1U74	D1	D5	5	0		30	3
F1	D1U75	D1	D5	5	0		30	3
F1	D1U76	D1	D5	5	0		31	4
F1	D1U77	D1	D5	5	0		31	4
F1	D1U78	D1	D5	5	0		31	4
F1	D1U79	D1	D5	5	0		31	4
F1	D1U80	D1	D5	5	0		32	3
F1	D1U81	D1	D5	5	0		32	3
F1	D1U82	D1	D5	5	0		32	3
F1	D1U83	D1	D5	5	0		33	1
F1	D6U1	D6	D5	5	1	17	1	1
F1	D6U2	D6	D5	5	1	14	2	1
F1	D6U3	D6	D5	5	1	16	3	2
F1	D6U4	D6	D5	5	0		3	2
F1	D6U5	D6	D5	5	1		4	1
F1	D6U6	D6	D5	5	1	21	5	1
F1	D6U7	D6	D5	5	0		6	1
F1	D6U8	D6	D5	5	0		7	3
F1	D6U9	D6	D5	5	0		7	3
F1	D6U10	D6	D5	5	0		7	3
F1	D6U11	D6	D5	5	1	21	8	3
F1	D6U12	D6	D5	5	0		8	3
F1	D6U13	D6	D5	5	0		8	3
F1	D6U14	D6	D5	5	0		9	2
F1	D6U15	D6	D5	5	0		9	2
F1	D6U16	D6	D5	5	1	21	10	2
F1	D6U17	D6	D5	5	1	21	10	2
F1	D6U18	D6	D5	5	0		11	3
F1	D6U19	D6	D5	5	0		11	3
F1	D6U20	D6	D5	5	0		11	3
F1	D6U21	D6	D5	5	0		12	3
F1	D6U22	D6	D5	5	0		12	3
F1	D6U23	D6	D5	5	1	24	12	3
F1	D6U24	D6	D5	5	0		13	1
F1	D6U25	D6	D5	5	0		14	2
F1	D6U26	D6	D5	5	0		14	2
F1	D6U27	D6	D5	5	0		15	1
F1	D6U28	D6	D5	5	0		16	2
F1	D6U29	D6	D5	5	0		16	2
F1	D6U30	D6	D5	5	0		17	3
F1	D6U31	D6	D5	5	1	23	17	3
F1	D6U32	D6	D5	5	1	23	17	3
F1	D6U33	D6	D5	5	0		18	2
F1	D6U34	D6	D5	5	1	25	18	2
F1	D6U35	D6	D5	5	1	25	19	4
F1	D6U36	D6	D5	5	1	25	19	4
F1	D6U37	D6	D5	5	1	25	19	4
F1	D6U38	D6	D5	5	1	25	19	4
F1	D6U39	D6	D5	5	1	21	20	4
F1	D6U40	D6	D5	5	1	21	20	4
F1	D6U41	D6	D5	5	1	21	20	4
F1	D6U42	D6	D5	5	1	21	20	4
F1	D6U43	D6	D5	5	0		21	5
F1	D6U44	D6	D5	5	0		21	5
F1	D6U45	D6	D5	5	0		21	5
F1	D6U46	D6	D5	5	0		21	5
F1	D6U47	D6	D5	5	0		21	5
F1	D6U48	D6	D5	5	1	32	22	4
F1	D6U49	D6	D5	5	1	29	22	4
F1	D6U50	D6	D5	5	1	29	22	4
F1	D6U51	D6	D5	5	1	29	22	4
F1	D6U52	D6	D5	5	0		23	4
F1	D6U53	D6	D5	5	0		23	4
F1	D6U54	D6	D5	5	1	29	23	4
F1	D6U55	D6	D5	5	1	29	23	4
F1	D6U56	D6	D5	5	0		24	5
F1	D6U57	D6	D5	5	0		24	5
F1	D6U58	D6	D5	5	0		24	5
F1	D6U59	D6	D5	5	0		24	5
F1	D6U60	D6	D5	5	0		24	5
F1	D6U61	D6	D5	5	0		25	4
F1	D6U62	D6	D5	5	0		25	4
F1	D6U63	D6	D5	5	0		25	4
F1	D6U64	D6	D5	5	0		25	4
F1	D6U65	D6	D5	5	0		26	4
F1	D6U66	D6	D5	5	0		26	4
F1	D6U67	D6	D5	5	0		26	4
F1	D6U68	D6	D5	5	0		26	4
F1	D6U69	D6	D5	5	0		27	3
F1	D6U70	D6	D5	5	0		27	3
F1	D6U71	D6	D5	5	0		27	3
F1	D6U72	D6	D5	5	0		28	3
F1	D6U73	D6	D5	5	0		28	3
F1	D6U74	D6	D5	5	0		28	3
F1	D6U75	D6	D5	5	1	19	29	2
F1	D6U76	D6	D5	5	1	14	29	2
F1	D7U1	D7	D5	5	1	19	1	1
F1	D7U2	D7	D5	5	1	14	2	1
F1	D10U1	D10	D5	5	1	18	1	1
F1	D10U2	D10	D5	5	1	16	2	1
F1	D10U3	D10	D5	5	1	17	3	2
F1	D10U4	D10	D5	5	1	17	3	2
F1	D10U5	D10	D5	5	1	18	4	2
F1	D10U6	D10	D5	5	1	18	4	2
F1	D10U7	D10	D5	5	0		5	2
F1	D10U8	D10	D5	5	0		5	2
F1	D10U9	D10	D5	5	0		6	2
F1	D10U10	D10	D5	5	0		6	2
F1	D10U11	D10	D5	5	1	21	7	3
F1	D10U12	D10	D5	5	1	24	7	3
F1	D10U13	D10	D5	5	1	24	7	3
F1	D10U14	D10	D5	5	1	14	8	1
F1	D10U15	D10	D5	5	0		9	2
F1	D10U16	D10	D5	5	0		9	2
F1	D10U17	D10	D5	5	0		10	2
F1	D10U18	D10	D5	5	0		10	2
F1	D10U19	D10	D5	5	0		11	2
F1	D10U20	D10	D5	5	0		11	2
F1	D10U21	D10	D5	5	0		12	3
F1	D10U22	D10	D5	5	0		12	3
F1	D10U23	D10	D5	5	0		12	3
F1	D10U24	D10	D5	5	0		13	3
F1	D10U25	D10	D5	5	0		13	3
F1	D10U26	D10	D5	5	0		13	3
F1	D10U27	D10	D5	5	0		14	3
F1	D10U28	D10	D5	5	0		14	3
F1	D10U29	D10	D5	5	0		14	3
F1	D10U30	D10	D5	5	0		15	2
F1	D10U31	D10	D5	5	0		15	2
F1	D10U32	D10	D5	5	0		16	3
F1	D10U33	D10	D5	5	0		16	3
F1	D10U34	D10	D5	5	0		16	3
F1	D10U35	D10	D5	5	1	27	17	3
F1	D10U36	D10	D5	5	1	27	17	3
F1	D10U37	D10	D5	5	1	27	17	3
F1	D10U38	D10	D5	5	1	24	18	2
F1	D10U39	D10	D5	5	1	24	18	2
F1	D10U40	D10	D5	5	1	31	19	3
F1	D10U41	D10	D5	5	1	28	19	3
F1	D10U42	D10	D5	5	0		19	3
F1	D10U43	D10	D5	5	0		20	3
F1	D10U44	D10	D5	5	1	21	20	3
F1	D10U45	D10	D5	5	1	21	20	3
F1	D10U46	D10	D5	5	0		21	3
F1	D10U47	D10	D5	5	0		21	3
F1	D10U48	D10	D5	5	0		21	3
F1	D10U49	D10	D5	5	1	31	22	3
F1	D10U50	D10	D5	5	1	28	22	3
F1	D10U51	D10	D5	5	1	28	22	3
F1	D10U52	D10	D5	5	1	20	23	4
F1	D10U53	D10	D5	5	1	20	23	4
F1	D10U54	D10	D5	5	1	20	23	4
F1	D10U55	D10	D5	5	1	20	23	4
F1	D10U56	D10	D5	5	0		24	4
F1	D10U57	D10	D5	5	0		24	4
F1	D10U58	D10	D5	5	0		24	4
F1	D10U59	D10	D5	5	0		24	4
F1	D10U60	D10	D5	5	0		25	5
F1	D10U61	D10	D5	5	0		25	5
F1	D10U62	D10	D5	5	0		25	5
F1	D10U63	D10	D5	5	0		25	5
F1	D10U64	D10	D5	5			25	5
F1	D10U65	D10	D5	5	0		26	4
F1	D10U66	D10	D5	5	0		26	4
F1	D10U67	D10	D5	5	0		26	4
F1	D10U68	D10	D5	5	0		26	4
F1	D10U69	D10	D5	5	1	24	27	5
F1	D10U70	D10	D5	5	0		27	5
F1	D10U71	D10	D5	5	0		27	5
F1	D10U72	D10	D5	5	1	31	27	5
F1	D10U73	D10	D5	5			27	5
F1	D10U74	D10	D5	5	0		28	4
F1	D10U75	D10	D5	5	0		28	4
F1	D10U76	D10	D5	5	0		28	4
F1	D10U77	D10	D5	5			28	4
F1	D10U78	D10	D5	5	0		29	3
F1	D10U79	D10	D5	5	0		29	3
F1	D10U80	D10	D5	5			29	3
F1	D10U81	D10	D5	5	1	13	30	3
F1	D10U82	D10	D5	5	1	13	30	3
F1	D10U83	D10	D5	5	0		30	3
F1	D10U84	D10	D5	5	1	14	31	4
F1	D10U85	D10	D5	5	0		31	4
F1	D10U86	D10	D5	5	0		31	4
F1	D10U87	D10	D5	5	0		31	4
F1	D10U88	D10	D5	5	0		32	2
F1	D10U89	D10	D5	5	0		32	2
F1	D10U90	D10	D5	5	1	22	33	1
F1	F3U1	F3	F5	5	1	18	1	1
F1	F3U2	F3	F5	5	1	21	2	1
F1	F3U3	F3	F5	5	0		3	2
F1	F3U4	F3	F5	5	0		3	2
F1	F3U5	F3	F5	5	0		4	1
F1	F3U6	F3	F5	5	1	21	5	2
F1	F3U7	F3	F5	5	0		5	2
F1	F3U8	F3	F5	5	0		6	1
F1	F3U9	F3	F5	5	1	18	7	3
F1	F3U10	F3	F5	5	1	18	7	3
F1	F3U11	F3	F5	5	1	18	7	3
F1	F3U12	F3	F5	5	1	21	8	3
F1	F3U13	F3	F5	5	1	21	8	3
F1	F3U14	F3	F5	5	1	21	8	3
F1	F3U15	F3	F5	5	1	17	9	3
F1	F3U16	F3	F5	5	1	17	9	3
F1	F3U17	F3	F5	5	1	17	9	3
F1	F3U18	F3	F5	5	1	16	10	2
F1	F3U19	F3	F5	5	0		10	2
F1	F3U20	F3	F5	5	0		11	3
F1	F3U21	F3	F5	5	1	21	11	3
F1	F3U22	F3	F5	5	1	21	11	3
F1	F3U23	F3	F5	5	0		12	2
F1	F3U24	F3	F5	5	0		12	2
F1	F3U25	F3	F5	5	0		13	3
F1	F3U26	F3	F5	5	0		13	3
F1	F3U27	F3	F5	5	0		13	3
F1	F3U28	F3	F5	5	0		14	2
F1	F3U29	F3	F5	5	0		14	2
F1	F3U30	F3	F5	5	0		15	3
F1	F3U31	F3	F5	5	0		15	3
F1	F3U32	F3	F5	5	0		15	3
F1	F3U33	F3	F5	5	0		16	1
F1	F3U34	F3	F5	5	0		17	3
F1	F3U35	F3	F5	5	0		17	3
F1	F3U36	F3	F5	5	0		17	3
F1	F3U37	F3	F5	5	0		18	2
F1	F3U38	F3	F5	5	0		18	2
F1	F3U39	F3	F5	5	0		19	3
F1	F3U40	F3	F5	5	1	24	19	3
F1	F3U41	F3	F5	5	0		19	3
F1	F3U42	F3	F5	5	1	28	20	3
F1	F3U43	F3	F5	5	1	25	20	3
F1	F3U44	F3	F5	5	1	25	20	3
F1	F3U45	F3	F5	5	0		21	4
F1	F3U46	F3	F5	5	0		21	4
F1	F3U47	F3	F5	5	1	21	21	4
F1	F3U48	F3	F5	5	1	21	21	4
F1	F3U49	F3	F5	5	0		22	5
F1	F3U50	F3	F5	5	0		22	5
F1	F3U51	F3	F5	5	0		22	5
F1	F3U52	F3	F5	5	0		22	5
F1	F3U53	F3	F5	5	1	24	22	5
F1	F3U54	F3	F5	5	1	32	23	5
F1	F3U55	F3	F5	5	1	32	23	5
F1	F3U56	F3	F5	5	1	29	23	5
F1	F3U57	F3	F5	5			23	5
F1	F3U58	F3	F5	5	1	28	23	5
F1	F3U59	F3	F5	5	1	24	24	3
F1	F3U60	F3	F5	5	0		24	3
F1	F3U61	F3	F5	5			24	3
F1	F3U62	F3	F5	5	1	28	25	4
F1	F3U63	F3	F5	5	1	28	25	4
F1	F3U64	F3	F5	5	1	28	25	4
F1	F3U65	F3	F5	5	1	28	25	4
F1	F3U66	F3	F5	5	0		26	5
F1	F3U67	F3	F5	5	1	31	26	5
F1	F3U68	F3	F5	5	1	31	26	5
F1	F3U69	F3	F5	5	1	28	26	5
F1	F3U70	F3	F5	5	1	28	26	5
F1	F3U71	F3	F5	5	0		27	4
F1	F3U72	F3	F5	5	0		27	4
F1	F3U73	F3	F5	5	0		27	4
F1	F3U74	F3	F5	5	0		27	4
F1	F3U75	F3	F5	5	0		28	4
F1	F3U76	F3	F5	5	0		28	4
F1	F3U77	F3	F5	5	0		28	4
F1	F3U78	F3	F5	5	0		28	4
F1	F3U79	F3	F5	5	0		29	4
F1	F3U80	F3	F5	5	0		29	4
F1	F3U81	F3	F5	5	0		29	4
F1	F3U82	F3	F5	5	0		29	4
F1	F3U83	F3	F5	5	0		30	4
F1	F3U84	F3	F5	5	0		30	4
F1	F3U85	F3	F5	5	0		30	4
F1	F3U86	F3	F5	5	0		30	4
F1	F3U87	F3	F5	5	0		31	3
F1	F3U88	F3	F5	5	0		31	3
F1	F3U89	F3	F5	5	0		31	3
F1	F3U90	F3	F5	5	0		32	2
F1	F3U91	F3	F5	5	0		32	2
F1	F4U1	F4	F5	5	1	22	1	1
F1	F4U2	F4	F5	5	1		2	1
F1	F4U3	F4	F5	5	1	18	3	2
F1	F4U4	F4	F5	5	1	18	3	2
F1	F4U5	F4	F5	5	1	19	4	3
F1	F4U6	F4	F5	5	1	19	4	3
F1	F4U7	F4	F5	5	1	19	4	3
F1	F4U8	F4	F5	5	0		5	1
F1	F4U9	F4	F5	5	0		6	2
F1	F4U10	F4	F5	5	0		6	2
F1	F4U11	F4	F5	5	0		7	2
F1	F4U12	F4	F5	5	0		7	2
F1	F4U13	F4	F5	5	0		8	2
F1	F4U14	F4	F5	5	0		8	2
F1	F4U15	F4	F5	5	1	18	9	3
F1	F4U16	F4	F5	5	0		9	3
F1	F4U17	F4	F5	5	0		9	3
F1	F4U18	F4	F5	5	0		10	3
F1	F4U19	F4	F5	5	0		10	3
F1	F4U20	F4	F5	5	1	20	10	3
F1	F4U21	F4	F5	5	0		11	3
F1	F4U22	F4	F5	5	0		11	3
F1	F4U23	F4	F5	5	0		11	3
F1	F7U1	F7	F5	5	1	21	1	2
F1	F7U2	F7	F5	5	1	21	1	2
F1	F8U1	F8	F5	5	1	21	1	1
F1	F8U2	F8	F5	5	1	17	2	1
F1	F8U3	F8	F5	5	0		3	1
F1	F8U4	F8	F5	5	0		4	2
F1	F8U5	F8	F5	5	0		4	2
F1	F8U6	F8	F5	5	0		5	1
F1	F8U7	F8	F5	5	1	25	6	2
F1	F8U8	F8	F5	5	0		6	2
F1	F8U9	F8	F5	5	0		7	3
F1	F8U10	F8	F5	5	0		7	3
F1	F8U11	F8	F5	5	0		7	3
F1	F12U1	F12	F5	5	1	18	1	1
F1	G3U1	G3	G5	5	0		1	1
F1	G3U2	G3	G5	5	0		2	1
F1	G3U3	G3	G5	5	0		3	2
F1	G3U4	G3	G5	5	0		3	2
F1	G3U5	G3	G5	5	0		4	2
F1	G3U6	G3	G5	5	0		4	2
F1	G3U7	G3	G5	5	0		5	2
F1	G3U8	G3	G5	5	0		5	2
F1	G3U9	G3	G5	5	0		6	2
F1	G3U10	G3	G5	5			6	2
F1	G3U11	G3	G5	5	1	21	7	2
F1	G3U12	G3	G5	5	0		7	2
F1	G3U13	G3	G5	5	1	24	8	3
F1	G3U14	G3	G5	5	0		8	3
F1	G3U15	G3	G5	5	0		8	3
F1	G3U16	G3	G5	5	0		9	2
F1	G3U17	G3	G5	5	0		9	2
F1	G3U18	G3	G5	5	0		10	2
F1	G3U19	G3	G5	5	0		10	2
F1	G3U20	G3	G5	5	0		11	2
F1	G3U21	G3	G5	5	0		11	2
F1	G3U22	G3	G5	5	0		12	2
F1	G3U23	G3	G5	5	0		12	2
F1	G3U24	G3	G5	5	0		13	2
F1	G3U25	G3	G5	5	0		13	2
F1	G3U26	G3	G5	5	0		14	2
F1	G3U27	G3	G5	5	0		14	2
F1	G3U28	G3	G5	5	0		15	2
F1	G3U29	G3	G5	5	0		15	2
F1	G3U30	G3	G5	5	0		16	3
F1	G3U31	G3	G5	5	0		16	3
F1	G3U32	G3	G5	5	0		16	3
F1	G3U33	G3	G5	5	0		17	3
F1	G3U34	G3	G5	5	0		17	3
F1	G3U35	G3	G5	5	0		17	3
F1	G3U36	G3	G5	5	0		18	3
F1	G3U37	G3	G5	5	0		18	3
F1	G3U38	G3	G5	5	0		18	3
F1	G3U39	G3	G5	5	0		19	3
F1	G3U40	G3	G5	5	0		19	3
F1	G3U41	G3	G5	5	1	31	19	3
F1	G3U42	G3	G5	5	0		20	3
F1	G3U43	G3	G5	5	0		20	3
F1	G3U44	G3	G5	5	0		20	3
F1	G3U45	G3	G5	5	0		21	3
F1	G3U46	G3	G5	5	0		21	3
F1	G3U47	G3	G5	5	0		21	3
F1	G3U48	G3	G5	5	0		22	3
F1	G3U49	G3	G5	5	0		22	3
F1	G3U50	G3	G5	5	1	38	22	3
F1	G3U51	G3	G5	5	0		23	2
F1	G3U52	G3	G5	5	0		23	2
F1	G3U53	G3	G5	5	0		24	2
F1	G3U54	G3	G5	5	0		24	2
F1	G3U55	G3	G5	5	0		25	1
F1	G3U56	G3	G5	5	1	18	26	1
F1	G6U1	G6	G5	5	1	18	1	1
F1	G6U2	G6	G5	5	1	16	2	1
F1	G6U3	G6	G5	5	1	21	3	1
F1	G6U4	G6	G5	5	1	21	4	1
F1	G6U5	G6	G5	5	0		5	1
F1	G6U6	G6	G5	5	1	25	6	2
F1	G6U7	G6	G5	5	0		6	2
F1	G6U8	G6	G5	5	0		7	2
F1	G6U9	G6	G5	5	0		7	2
F1	G6U10	G6	G5	5	0		8	2
F1	G6U11	G6	G5	5	1	17	8	2
F1	G6U12	G6	G5	5	0		9	2
F1	G6U13	G6	G5	5	0		9	2
F1	G6U14	G6	G5	5	0		10	3
F1	G6U15	G6	G5	5	1	21	10	3
F1	G6U16	G6	G5	5	0		10	3
F1	G6U17	G6	G5	5	0		11	2
F1	G6U18	G6	G5	5	0		11	2
F1	G6U19	G6	G5	5	0		12	3
F1	G6U20	G6	G5	5	0		12	3
F1	G6U21	G6	G5	5	1	20	12	3
F1	G6U22	G6	G5	5	0		13	2
F1	G6U23	G6	G5	5	0		13	2
F1	G6U24	G6	G5	5	0		14	2
F1	G6U25	G6	G5	5	0		14	2
F1	G6U26	G6	G5	5	0		15	2
F1	G6U27	G6	G5	5	0		15	2
F1	G6U28	G6	G5	5	0		16	2
F1	G6U29	G6	G5	5	0		16	2
F1	G6U30	G6	G5	5	0		17	2
F1	G6U31	G6	G5	5	0		17	2
F1	G6U32	G6	G5	5	0		18	2
F1	G6U33	G6	G5	5	0		18	2
F1	G6U34	G6	G5	5	0		19	3
F1	G6U35	G6	G5	5	0		19	3
F1	G6U36	G6	G5	5	0		19	3
F1	G7U1	G7	G5	5	1	18	1	1
F1	G7U2	G7	G5	5	1	18	2	2
F1	G7U3	G7	G5	5	1	18	2	2
F1	G7U4	G7	G5	5	0		3	1
F1	G7U5	G7	G5	5	0		4	2
F1	G7U6	G7	G5	5	1	20	4	2
F1	G7U7	G7	G5	5	0		5	1
F1	G7U8	G7	G5	5	0		6	2
F1	G7U9	G7	G5	5	0		6	2
F1	G7U10	G7	G5	5	1	17	7	2
F1	G7U11	G7	G5	5	1	17	7	2
F1	G7U12	G7	G5	5	1	16	8	2
F1	G7U13	G7	G5	5	1	13	8	2
F1	G7U14	G7	G5	5	1	18	9	4
F1	G7U15	G7	G5	5	1	21	9	4
F1	G7U16	G7	G5	5	1	21	9	4
F1	G7U17	G7	G5	5	0		9	4
F1	G7U18	G7	G5	5	0		10	3
F1	G7U19	G7	G5	5	0		10	3
F1	G7U20	G7	G5	5	0		10	3
F1	G7U21	G7	G5	5	1	21	11	4
F1	G7U22	G7	G5	5	1	21	11	4
F1	G7U23	G7	G5	5	1	21	11	4
F1	G7U24	G7	G5	5	1	21	11	4
F1	G7U25	G7	G5	5	0		12	2
F1	G7U26	G7	G5	5	0		12	2
F1	G7U27	G7	G5	5	0		13	2
F1	G7U28	G7	G5	5	0		13	2
F1	G7U29	G7	G5	5	0		14	2
F1	G7U30	G7	G5	5	0		14	2
F1	G7U31	G7	G5	5	1	23	15	2
F1	G7U32	G7	G5	5	1	23	15	2
F1	G7U33	G7	G5	5	0		16	2
F1	G7U34	G7	G5	5	0		16	2
F1	G7U35	G7	G5	5	0		17	2
F1	G7U36	G7	G5	5	0		17	2
F1	G7U37	G7	G5	5	0		18	2
F1	G7U38	G7	G5	5	0		18	2
F1	G7U39	G7	G5	5	0		19	2
F1	G7U40	G7	G5	5	0		19	2
F1	G7U41	G7	G5	5	0		20	4
F1	G7U42	G7	G5	5	0		20	4
F1	G7U43	G7	G5	5	0		20	4
F1	G7U44	G7	G5	5	0		20	4
F1	G7U45	G7	G5	5	0		21	4
F1	G7U46	G7	G5	5	0		21	4
F1	G7U47	G7	G5	5	0		21	4
F1	G7U48	G7	G5	5	0		21	4
F1	G7U49	G7	G5	5	0		22	3
F1	G7U50	G7	G5	5	0		22	3
F1	G7U51	G7	G5	5	0		22	3
F1	G7U52	G7	G5	5	0		23	3
F1	G7U53	G7	G5	5	0		23	3
F1	G7U54	G7	G5	5	0		23	3
F1	G7U55	G7	G5	5	0		24	3
F1	G7U56	G7	G5	5			24	3
F1	G7U57	G7	G5	5			24	3
F1	G7U58	G7	G5	5	0		25	4
F1	G7U59	G7	G5	5	0		25	4
F1	G7U60	G7	G5	5	0		25	4
F1	G7U61	G7	G5	5	0		25	4
F1	G7U62	G7	G5	5	0		26	2
F1	G7U63	G7	G5	5	0		26	2
F1	G7U64	G7	G5	5	0		27	1
F1	H2U1	H2	H5	5	1	17	1	1
F1	H3U1	H3	H5	5	1	18	1	1
F1	H3U2	H3	H5	5	0		2	1
F1	H3U3	H3	H5	5	1	18	3	2
F1	H3U4	H3	H5	5			3	2
F1	H3U5	H3	H5	5	1	18	4	3
F1	H3U6	H3	H5	5	1	18	4	3
F1	H3U7	H3	H5	5	1	21	4	3
F1	H4U1	H4	H5	5	1	17	1	1
F1	H4U2	H4	H5	5	1	17	2	2
F1	H4U3	H4	H5	5	1	17	2	2
F1	H4U4	H4	H5	5	1	16	3	2
F1	H4U5	H4	H5	5	1	16	3	2
F1	H4U6	H4	H5	5	1	18	4	2
F1	H4U7	H4	H5	5	0		4	2
F1	H4U8	H4	H5	5	1	21	5	2
F1	H4U9	H4	H5	5	0		5	2
F1	H4U10	H4	H5	5	1	28	6	1
F1	H4U11	H4	H5	5	0		7	2
F1	H4U12	H4	H5	5	0		7	2
F1	H4U13	H4	H5	5	1	21	8	2
F1	H4U14	H4	H5	5	1	25	8	2
F1	H4U15	H4	H5	5	0		9	3
F1	H4U16	H4	H5	5	0		9	3
F1	H4U17	H4	H5	5	0		9	3
F1	H4U18	H4	H5	5			10	3
F1	H4U19	H4	H5	5	1	21	10	3
F1	H4U20	H4	H5	5	1	21	10	3
F1	H4U21	H4	H5	5	0		11	2
F1	H4U22	H4	H5	5	0		11	2
F1	H4U23	H4	H5	5	0		12	2
F1	H4U24	H4	H5	5	1	20	12	2
F1	H4U25	H4	H5	5	0		13	2
F1	H4U26	H4	H5	5	1	25	13	2
F1	H4U27	H4	H5	5	0		14	2
F1	H4U28	H4	H5	5	1	25	14	2
F1	H4U29	H4	H5	5	0		15	3
F1	H4U30	H4	H5	5	0		15	3
F1	H4U31	H4	H5	5	0		15	3
F1	H4U32	H4	H5	5	0		16	3
F1	H4U33	H4	H5	5			16	3
F1	H4U34	H4	H5	5	1	24	16	3
F1	H4U35	H4	H5	5	0		17	3
F1	H4U36	H4	H5	5	0		17	3
F1	H4U37	H4	H5	5	0		17	3
F1	H4U38	H4	H5	5	0		18	3
F1	H4U39	H4	H5	5	0		18	3
F1	H4U40	H4	H5	5	0		18	3
F1	H4U41	H4	H5	5	0		19	3
F1	H4U42	H4	H5	5	0		19	3
F1	H4U43	H4	H5	5	0		19	3
F1	H4U44	H4	H5	5	0		20	3
F1	H4U45	H4	H5	5	0		20	3
F1	H4U46	H4	H5	5	1	21	20	3
F1	H4U47	H4	H5	5	0		21	4
F1	H4U48	H4	H5	5	0		21	4
F1	H4U49	H4	H5	5	0		21	4
F1	H4U50	H4	H5	5	0		21	4
F1	H4U51	H4	H5	5	0		22	4
F1	H4U52	H4	H5	5	0		22	4
F1	H4U53	H4	H5	5	0		22	4
F1	H4U54	H4	H5	5	0		22	4
F1	H4U55	H4	H5	5	0		23	4
F1	H4U56	H4	H5	5	1	34	23	4
F1	H4U57	H4	H5	5	1	28	23	4
F1	H4U58	H4	H5	5	1	24	23	4
F1	H4U59	H4	H5	5	0		24	5
F1	H4U60	H4	H5	5	0		24	5
F1	H4U61	H4	H5	5	0		24	5
F1	H4U62	H4	H5	5	0		24	5
F1	H4U63	H4	H5	5	0		24	5
F1	H4U64	H4	H5	5	0		25	4
F1	H4U65	H4	H5	5	0		25	4
F1	H4U66	H4	H5	5	0		25	4
F1	H4U67	H4	H5	5	0		25	4
F1	H4U68	H4	H5	5	0		26	5
F1	H4U69	H4	H5	5	0		26	5
F1	H4U70	H4	H5	5	0		26	5
F1	H4U71	H4	H5	5	0		26	5
F1	H4U72	H4	H5	5	0		26	5
F1	H4U73	H4	H5	5	0		27	4
F1	H4U74	H4	H5	5	0		27	4
F1	H4U75	H4	H5	5	0		27	4
F1	H4U76	H4	H5	5	0		27	4
F1	H4U77	H4	H5	5	0		28	3
F1	H4U78	H4	H5	5	0		28	3
F1	H4U79	H4	H5	5	0		28	3
F1	H4U80	H4	H5	5	0		29	2
F1	H4U81	H4	H5	5	0		29	2
F1	H4U82	H4	H5	5	0		30	1
F1	H19U1	H19	H5	5	1	17	1	1
F1	H19U2	H19	H5	5	1	17	2	2
F1	H19U3	H19	H5	5	1	17	2	2
F1	H19U4	H19	H5	5	0		3	2
F1	H19U5	H19	H5	5	0		3	2
F1	H19U6	H19	H5	5	1	21	4	2
F1	H19U7	H19	H5	5	1	21	4	2
F1	H19U8	H19	H5	5	1	25	5	2
F1	H19U9	H19	H5	5	1	25	5	2
F1	H19U10	H19	H5	5	1	17	6	2
F1	H19U11	H19	H5	5	1	17	6	2
F1	H19U12	H19	H5	5	0		7	3
F1	H19U13	H19	H5	5	0		7	3
F1	H19U14	H19	H5	5	0		7	3
F1	H19U15	H19	H5	5	0		8	4
F1	H19U16	H19	H5	5	1	24	8	4
F1	H19U17	H19	H5	5	1	18	8	4
F1	H19U18	H19	H5	5	0		8	4
F1	H19U19	H19	H5	5	0		9	2
F1	H19U20	H19	H5	5	0		9	2
F1	H19U21	H19	H5	5	0		10	3
F1	H19U22	H19	H5	5	0		10	3
F1	H19U23	H19	H5	5	0		10	3
F1	H19U24	H19	H5	5	0		11	2
F1	H19U25	H19	H5	5	0		11	2
F1	H19U26	H19	H5	5	0		12	3
F1	H19U27	H19	H5	5	0		12	3
F1	H19U28	H19	H5	5	0		12	3
F1	H19U29	H19	H5	5	0		13	3
F1	H19U30	H19	H5	5	0		13	3
F1	H19U31	H19	H5	5	1	21	13	3
F1	H19U32	H19	H5	5	0		14	3
F1	H19U33	H19	H5	5	1	25	14	3
F1	H19U34	H19	H5	5	1	25	14	3
F1	H19U35	H19	H5	5	0		15	3
F1	H19U36	H19	H5	5	0		15	3
F1	H19U37	H19	H5	5	0		15	3
F1	H19U38	H19	H5	5	0		16	3
F1	H19U39	H19	H5	5	1	27	16	3
F1	H19U40	H19	H5	5	1	27	16	3
F1	H19U41	H19	H5	5	0		17	4
F1	H19U42	H19	H5	5	0		17	4
F1	H19U43	H19	H5	5	0		17	4
F1	H19U44	H19	H5	5	0		17	4
F1	H19U45	H19	H5	5	0		18	3
F1	H19U46	H19	H5	5	0		18	3
F1	H19U47	H19	H5	5	1	24	18	3
F1	H19U48	H19	H5	5	0		19	4
F1	H19U49	H19	H5	5	0		19	4
F1	H19U50	H19	H5	5	0		19	4
F1	H19U51	H19	H5	5	0		19	4
F1	H19U52	H19	H5	5	0		20	3
F1	H19U53	H19	H5	5	0		20	3
F1	H19U54	H19	H5	5	0		20	3
F1	H19U55	H19	H5	5	1	35	21	4
F1	H19U56	H19	H5	5	1	32	21	4
F1	H19U57	H19	H5	5	1	32	21	4
F1	H19U58	H19	H5	5	1	29	21	4
F1	H19U59	H19	H5	5	0		22	4
F1	H19U60	H19	H5	5	0		22	4
F1	H19U61	H19	H5	5	0		22	4
F1	H19U62	H19	H5	5	0		22	4
F1	H19U63	H19	H5	5	1	29	23	4
F1	H19U64	H19	H5	5	1	29	23	4
F1	H19U65	H19	H5	5	1	29	23	4
F1	H19U66	H19	H5	5	1	29	23	4
F1	H19U67	H19	H5	5	0		24	5
F1	H19U68	H19	H5	5	0		24	5
F1	H19U69	H19	H5	5	0		24	5
F1	H19U70	H19	H5	5	0		24	5
F1	H19U71	H19	H5	5	0		24	5
F1	H19U72	H19	H5	5	0		25	4
F1	H19U73	H19	H5	5	0		25	4
F1	H19U74	H19	H5	5	0		25	4
F1	H19U75	H19	H5	5	0		25	4
F1	H19U76	H19	H5	5	0		26	4
F1	H19U77	H19	H5	5	0		26	4
F1	H19U78	H19	H5	5	0		26	4
F1	H19U79	H19	H5	5	0		26	4
F1	H19U80	H19	H5	5	0		27	4
F1	H19U81	H19	H5	5	0		27	4
F1	H19U82	H19	H5	5	0		27	4
F1	H19U83	H19	H5	5	0		27	4
F1	H19U84	H19	H5	5	1	21	28	4
F1	H19U85	H19	H5	5	0		28	4
F1	H19U86	H19	H5	5	0		28	4
F1	H19U87	H19	H5	5	0		28	4
F1	H19U88	H19	H5	5	1	15	29	3
F1	H19U89	H19	H5	5	0		29	3
F1	H19U90	H19	H5	5	0		29	3
F1	H19U91	H19	H5	5	0		30	1
F1	H19U92	H19	H5	5	0		31	2
F1	H19U93	H19	H5	5	0		31	2
F1	I3U1	I3	I5	5	1	17	1	1
F1	I5U1	I5	I5	5	1	19	1	1
F1	I5U2	I5	I5	5	1	18	2	1
F1	I5U3	I5	I5	5	1	16	3	2
F1	I5U4	I5	I5	5	1	16	3	2
F1	I5U5	I5	I5	5	0		4	2
F1	I5U6	I5	I5	5	1	14	4	2
F1	I5U7	I5	I5	5			5	1
F1	I5U8	I5	I5	5	1	21	6	2
F1	I5U9	I5	I5	5	0		6	2
F1	I5U10	I5	I5	5	1	20	7	2
F1	I5U11	I5	I5	5	1	20	7	2
F1	I5U12	I5	I5	5	0		8	3
F1	I5U13	I5	I5	5	0		8	3
F1	I5U14	I5	I5	5	0		8	3
F1	I5U15	I5	I5	5	0		9	2
F1	I5U16	I5	I5	5	0		9	2
F1	I5U17	I5	I5	5	1	21	10	3
F1	I5U18	I5	I5	5	1	21	10	3
F1	I5U19	I5	I5	5	1	21	10	3
F1	I5U20	I5	I5	5	1	22	11	3
F1	I5U21	I5	I5	5	1	22	11	3
F1	I5U22	I5	I5	5	1	22	11	3
F1	I5U23	I5	I5	5	0		12	3
F1	I5U24	I5	I5	5	0		12	3
F1	I5U25	I5	I5	5			12	3
F1	I5U26	I5	I5	5	0		13	2
F1	I5U27	I5	I5	5	0		13	2
F1	I5U28	I5	I5	5	0		14	2
F1	I5U29	I5	I5	5	0		14	2
F1	I5U30	I5	I5	5	0		15	3
F1	I5U31	I5	I5	5	0		15	3
F1	I5U32	I5	I5	5	0		15	3
F1	I5U33	I5	I5	5	0		16	2
F1	I5U34	I5	I5	5	0		16	2
F1	I5U35	I5	I5	5	0		17	3
F1	I5U36	I5	I5	5	0		17	3
F1	I5U37	I5	I5	5	0		17	3
F1	I5U38	I5	I5	5	0		18	2
F1	I5U39	I5	I5	5	0		18	2
F1	I5U40	I5	I5	5	0		19	3
F1	I5U41	I5	I5	5	0		19	3
F1	I5U42	I5	I5	5	0		19	3
F1	I5U43	I5	I5	5	1	24	20	4
F1	I5U44	I5	I5	5	1	24	20	4
F1	I5U45	I5	I5	5	1	24	20	4
F1	I5U46	I5	I5	5	1	24	20	4
F1	I5U47	I5	I5	5	0		21	4
F1	I5U48	I5	I5	5	0		21	4
F1	I5U49	I5	I5	5	0		21	4
F1	I5U50	I5	I5	5	0		21	4
F1	I5U51	I5	I5	5	0		22	4
F1	I5U52	I5	I5	5	0		22	4
F1	I5U53	I5	I5	5	0		22	4
F1	I5U54	I5	I5	5	0		22	4
F1	I5U55	I5	I5	5	0		23	5
F1	I5U56	I5	I5	5	1	29	23	5
F1	I5U57	I5	I5	5	1	29	23	5
F1	I5U58	I5	I5	5	1	29	23	5
F1	I5U59	I5	I5	5	1	29	23	5
F1	I5U60	I5	I5	5	0		24	3
F1	I5U61	I5	I5	5	0		24	3
F1	I5U62	I5	I5	5	0		24	3
F1	I5U63	I5	I5	5	0		25	6
F1	I5U64	I5	I5	5	1	29	25	6
F1	I5U65	I5	I5	5	1	29	25	6
F1	I5U66	I5	I5	5	1	29	25	6
F1	I5U67	I5	I5	5	1	29	25	6
F1	I5U68	I5	I5	5	1	29	25	6
F1	I5U69	I5	I5	5	0		26	4
F1	I5U70	I5	I5	5	0		26	4
F1	I5U71	I5	I5	5	0		26	4
F1	I5U72	I5	I5	5	0		26	4
F1	I5U73	I5	I5	5	0		27	3
F1	I5U74	I5	I5	5	0		27	3
F1	I5U75	I5	I5	5	0		27	3
F1	I5U76	I5	I5	5	0		28	3
F1	I5U77	I5	I5	5	0		28	3
F1	I5U78	I5	I5	5	0		28	3
F1	I5U79	I5	I5	5	0		29	4
F1	I5U80	I5	I5	5	0		29	4
F1	I5U81	I5	I5	5	0		29	4
F1	I5U82	I5	I5	5	0		29	4
F1	I5U83	I5	I5	5	0		30	3
F1	I5U84	I5	I5	5	0		30	3
F1	I5U85	I5	I5	5	0		30	3
F1	I5U86	I5	I5	5	0		31	3
F1	I5U87	I5	I5	5	0		31	3
F1	I5U88	I5	I5	5	0		31	3
F1	I9U1	I9	I5	5	1	17	1	1
F1	I9U2	I9	I5	5	1	19	2	2
F1	I9U3	I9	I5	5	1	22	2	2
F1	I9U4	I9	I5	5	1	21	3	3
F1	I9U5	I9	I5	5	1	21	3	3
F1	I9U6	I9	I5	5	1	21	3	3
F1	I9U7	I9	I5	5	0		4	2
F1	I9U8	I9	I5	5	0		4	2
F1	I9U9	I9	I5	5	0		5	2
F1	I9U10	I9	I5	5	0		5	2
F1	I9U11	I9	I5	5	0		6	2
F1	I9U12	I9	I5	5	0		6	2
F1	I11U1	I11	I5	5	1	18	1	1
F1	I11U2	I11	I5	5	1	17	2	2
F1	I11U3	I11	I5	5	1	17	2	2
F1	I11U4	I11	I5	5	0		3	1
F1	I11U5	I11	I5	5	0		4	1
F1	I11U6	I11	I5	5	0		5	1
F1	I11U7	I11	I5	5	1	21	6	2
F1	I11U8	I11	I5	5	1	21	6	2
F1	I11U9	I11	I5	5	0		7	2
F1	I11U10	I11	I5	5	0		7	2
F1	I11U11	I11	I5	5	1	14	8	3
F1	I11U12	I11	I5	5	1	14	8	3
F1	I11U13	I11	I5	5	1	14	8	3
F1	I11U14	I11	I5	5	0		9	3
F1	I11U15	I11	I5	5	1	17	9	3
F1	I11U16	I11	I5	5	1	17	9	3
F1	I11U17	I11	I5	5	1	17	10	4
F1	I11U18	I11	I5	5	1	17	10	4
F1	I11U19	I11	I5	5	1	17	10	4
F1	I11U20	I11	I5	5	1	17	10	4
F1	I11U21	I11	I5	5	1	18	11	2
F1	I11U22	I11	I5	5	0		11	2
F1	I11U23	I11	I5	5	0		12	3
F1	I11U24	I11	I5	5	1	24	12	3
F1	I11U25	I11	I5	5	1	24	12	3
F1	I11U26	I11	I5	5	0		13	2
F1	I11U27	I11	I5	5	0		13	2
F1	I11U28	I11	I5	5	0		14	2
F1	I11U29	I11	I5	5	0		14	2
F1	I11U30	I11	I5	5	0		15	2
F1	I11U31	I11	I5	5	0		15	2
F1	I11U32	I11	I5	5	0		16	2
F1	I11U33	I11	I5	5	0		16	2
F1	I11U34	I11	I5	5	0		17	2
F1	I11U35	I11	I5	5	0		17	2
F1	I11U36	I11	I5	5	0		18	3
F1	I11U37	I11	I5	5	0		18	3
F1	I11U38	I11	I5	5	0		18	3
F1	I11U39	I11	I5	5	0		19	3
F1	I11U40	I11	I5	5	0		19	3
F1	I11U41	I11	I5	5	1	28	19	3
F1	I11U42	I11	I5	5	0		20	2
F1	I11U43	I11	I5	5	0		20	2
F1	I11U44	I11	I5	5	0		21	2
F1	I11U45	I11	I5	5	0		21	2
F1	I11U46	I11	I5	5	0		22	2
F1	I11U47	I11	I5	5	0		22	2
F1	I11U48	I11	I5	5	0		23	4
F1	I11U49	I11	I5	5	0		23	4
F1	I11U50	I11	I5	5	0		23	4
F1	I11U51	I11	I5	5	0		23	4
F1	I11U52	I11	I5	5	0		24	3
F1	I11U53	I11	I5	5	0		24	3
F1	I11U54	I11	I5	5	0		24	3
F1	I11U55	I11	I5	5	0		25	4
F1	I11U56	I11	I5	5	0		25	4
F1	I11U57	I11	I5	5	0		25	4
F1	I11U58	I11	I5	5	0		25	4
F1	I11U59	I11	I5	5	0		26	4
F1	I11U60	I11	I5	5	0		26	4
F1	I11U61	I11	I5	5	0		26	4
F1	I11U62	I11	I5	5	0		26	4
F1	I11U63	I11	I5	5	0		27	4
F1	I11U64	I11	I5	5	0		27	4
F1	I11U65	I11	I5	5	0		27	4
F1	I11U66	I11	I5	5	0		27	4
F1	I11U67	I11	I5	5	0		28	2
F1	I11U68	I11	I5	5	0		28	2
F1	I11U69	I11	I5	5	0		29	2
F1	I11U70	I11	I5	5	0		29	2
F1	I11U71	I11	I5	5	0		30	3
F1	I11U72	I11	I5	5	0		30	3
F1	I11U73	I11	I5	5	0		30	3
F1	L3U1	L3	L5	5	0		1	1
F1	L3U2	L3	L5	5	0		2	1
F1	L3U3	L3	L5	5	0		3	1
F1	L3U4	L3	L5	5	1	22	4	2
F1	L3U5	L3	L5	5	0		4	2
F1	L3U6	L3	L5	5	1	17	5	2
F1	L3U7	L3	L5	5	1	17	5	2
F1	L3U8	L3	L5	5	0		6	1
F1	L3U9	L3	L5	5	0		7	2
F1	L3U10	L3	L5	5	0		7	2
F1	L3U11	L3	L5	5	0		8	3
F1	L3U12	L3	L5	5	0		8	3
F1	L3U13	L3	L5	5	0		8	3
F1	L3U14	L3	L5	5	1	14	9	3
F1	L3U15	L3	L5	5	1	14	9	3
F1	L3U16	L3	L5	5	1	14	9	3
F1	L3U17	L3	L5	5	0		10	1
F1	L3U18	L3	L5	5	1	25	11	4
F1	L3U19	L3	L5	5	1	21	11	4
F1	L3U20	L3	L5	5	0		11	4
F1	L3U21	L3	L5	5	1	22	11	4
F1	L3U22	L3	L5	5	0		12	3
F1	L3U23	L3	L5	5	0		12	3
F1	L3U24	L3	L5	5	0		12	3
F1	L3U25	L3	L5	5	0		13	3
F1	L3U26	L3	L5	5	0		13	3
F1	L3U27	L3	L5	5	0		13	3
F1	L3U28	L3	L5	5	0		14	2
F1	L3U29	L3	L5	5	0		14	2
F1	L3U30	L3	L5	5	0		15	2
F1	L3U31	L3	L5	5	0		15	2
F1	L3U32	L3	L5	5	0		16	3
F1	L3U33	L3	L5	5	0		16	3
F1	L3U34	L3	L5	5	0		16	3
F1	L3U35	L3	L5	5	0		17	3
F1	L3U36	L3	L5	5	0		17	3
F1	L3U37	L3	L5	5	1	28	17	3
F1	L3U38	L3	L5	5	0		18	2
F1	L3U39	L3	L5	5	0		18	2
F1	L3U40	L3	L5	5	0		19	3
F1	L3U41	L3	L5	5	0		19	3
F1	L3U42	L3	L5	5	0		19	3
F1	L3U43	L3	L5	5	1	25	20	4
F1	L3U44	L3	L5	5	0		20	4
F1	L3U45	L3	L5	5	0		20	4
F1	L3U46	L3	L5	5	0		20	4
F1	L3U47	L3	L5	5	0		21	3
F1	L3U48	L3	L5	5	0		21	3
F1	L3U49	L3	L5	5	0		21	3
F1	L3U50	L3	L5	5	0		22	4
F1	L3U51	L3	L5	5	0		22	4
F1	L3U52	L3	L5	5	0		22	4
F1	L3U53	L3	L5	5	0		22	4
F1	L3U54	L3	L5	5	1	29	23	4
F1	L3U55	L3	L5	5	1	29	23	4
F1	L3U56	L3	L5	5	1	29	23	4
F1	L3U57	L3	L5	5	1	29	23	4
F1	L3U58	L3	L5	5	0		24	4
F1	L3U59	L3	L5	5	0		24	4
F1	L3U60	L3	L5	5	0		24	4
F1	L3U61	L3	L5	5	0		24	4
F1	L3U62	L3	L5	5	0		25	4
F1	L3U63	L3	L5	5	0		25	4
F1	L3U64	L3	L5	5	0		25	4
F1	L3U65	L3	L5	5	0		25	4
F1	L3U66	L3	L5	5	0		26	3
F1	L3U67	L3	L5	5	0		26	3
F1	L3U68	L3	L5	5	0		26	3
F1	L3U69	L3	L5	5	0		27	3
F1	L3U70	L3	L5	5	0		27	3
F1	L3U71	L3	L5	5	0		27	3
F1	L3U72	L3	L5	5	0		28	3
F1	L3U73	L3	L5	5	0		28	3
F1	L3U74	L3	L5	5	0		28	3
F1	L3U75	L3	L5	5	0		29	3
F1	L3U76	L3	L5	5	0		29	3
F1	L3U77	L3	L5	5	0		29	3
F1	L3U78	L3	L5	5	1	17	30	2
F1	L3U79	L3	L5	5	0		30	2
F1	L5U1	L5	L5	5	1	19	1	1
F1	L5U2	L5	L5	5	1	17	2	2
F1	L5U3	L5	L5	5	1	17	2	2
F1	L5U4	L5	L5	5	1	17	3	2
F1	L5U5	L5	L5	5	1	21	3	2
F1	L5U6	L5	L5	5	1	22	4	2
F1	L5U7	L5	L5	5	1	25	4	2
F1	L5U8	L5	L5	5	1	21	5	2
F1	L5U9	L5	L5	5	1	21	5	2
F1	L5U10	L5	L5	5	0		6	2
F1	L5U11	L5	L5	5	0		6	2
F1	L5U12	L5	L5	5	1	21	7	3
F1	L5U13	L5	L5	5	0		7	3
F1	L5U14	L5	L5	5	0		7	3
F1	L5U15	L5	L5	5	0		8	3
F1	L5U16	L5	L5	5	0		8	3
F1	L5U17	L5	L5	5	0		8	3
F1	L5U18	L5	L5	5	1	17	9	3
F1	L5U19	L5	L5	5	1	17	9	3
F1	L5U20	L5	L5	5	1	17	9	3
F1	L5U21	L5	L5	5	0		10	3
F1	L5U22	L5	L5	5	0		10	3
F1	L5U23	L5	L5	5	0		10	3
F1	L5U24	L5	L5	5	1	21	11	3
F1	L5U25	L5	L5	5	1	21	11	3
F1	L5U26	L5	L5	5	1	21	11	3
F1	L5U27	L5	L5	5	0		12	3
F1	L5U28	L5	L5	5	0		12	3
F1	L5U29	L5	L5	5	0		12	3
F1	L5U30	L5	L5	5	0		13	3
F1	L5U31	L5	L5	5	0		13	3
F1	L5U32	L5	L5	5	0		13	3
F1	L5U33	L5	L5	5			14	2
F1	L5U34	L5	L5	5			14	2
F1	L5U35	L5	L5	5	0		15	3
F1	L5U36	L5	L5	5	0		15	3
F1	L5U37	L5	L5	5	0		15	3
F1	L5U38	L5	L5	5	0		16	1
F1	L5U39	L5	L5	5	0		17	2
F1	L5U40	L5	L5	5	0		17	2
F1	L5U41	L5	L5	5	0		18	3
F1	L5U42	L5	L5	5	0		18	3
F1	L5U43	L5	L5	5			18	3
F1	L5U44	L5	L5	5	0		19	2
F1	L5U45	L5	L5	5	0		19	2
F1	L5U46	L5	L5	5	0		20	3
F1	L5U47	L5	L5	5	1	24	20	3
F1	L5U48	L5	L5	5	1	21	20	3
F1	L5U49	L5	L5	5	0		21	3
F1	L5U50	L5	L5	5	1	21	21	3
F1	L5U51	L5	L5	5	1	21	21	3
F1	L5U52	L5	L5	5	0		22	4
F1	L5U53	L5	L5	5	0		22	4
F1	L5U54	L5	L5	5	0		22	4
F1	L5U55	L5	L5	5	0		22	4
F1	L5U56	L5	L5	5	0		23	3
F1	L5U57	L5	L5	5	0		23	3
F1	L5U58	L5	L5	5	0		23	3
F1	L5U59	L5	L5	5	0		24	4
F1	L5U60	L5	L5	5	0		24	4
F1	L5U61	L5	L5	5	0		24	4
F1	L5U62	L5	L5	5	0		24	4
F1	L5U63	L5	L5	5	0		25	3
F1	L5U64	L5	L5	5	0		25	3
F1	L5U65	L5	L5	5	0		25	3
F1	L5U66	L5	L5	5	0		26	3
F1	L5U67	L5	L5	5	0		26	3
F1	L5U68	L5	L5	5	0		26	3
F1	L5U69	L5	L5	5	0		27	3
F1	L5U70	L5	L5	5	0		27	3
F1	L5U71	L5	L5	5	0		27	3
F1	L5U72	L5	L5	5	0		28	2
F1	L5U73	L5	L5	5	0		28	2
F1	L5U74	L5	L5	5	0		29	2
F1	L5U75	L5	L5	5	0		29	2
F1	L5U76	L5	L5	5	1	21	30	5
F1	L5U77	L5	L5	5	0		30	5
F1	L5U78	L5	L5	5	0		30	5
F1	L5U79	L5	L5	5	0		30	5
F1	L5U80	L5	L5	5			30	5
F1	L5U81	L5	L5	5	0		31	4
F1	L5U82	L5	L5	5	0		31	4
F1	L5U83	L5	L5	5	0		31	4
F1	L5U84	L5	L5	5	0		31	4
F1	L5U85	L5	L5	5	0		32	2
F1	L5U86	L5	L5	5			32	2
F1	L6U1	L6	L5	5	1		1	2
F1	L6U2	L6	L5	5	1	20	1	2
F1	L9U1	L9	L5	5	1	17	1	1
F1	L9U2	L9	L5	5	0		2	1
F1	L9U3	L9	L5	5	1	17	3	2
F1	L9U4	L9	L5	5	1	21	3	2
F1	L9U5	L9	L5	5	0		4	1
F1	L9U6	L9	L5	5	0		5	2
F1	L9U7	L9	L5	5	0		5	2
F1	L9U8	L9	L5	5	0		6	2
F1	L9U9	L9	L5	5	0		6	2
F1	L9U10	L9	L5	5	0		7	2
F1	L9U11	L9	L5	5			7	2
F1	L9U12	L9	L5	5	0		8	2
F1	L9U13	L9	L5	5	1	25	8	2
F1	L9U14	L9	L5	5	1	13	9	3
F1	L9U15	L9	L5	5	1	13	9	3
F1	L9U16	L9	L5	5	1	13	9	3
F1	L9U17	L9	L5	5	0		10	4
F1	L9U18	L9	L5	5	0		10	4
F1	L9U19	L9	L5	5	1	17	10	4
F1	L9U20	L9	L5	5	1	17	10	4
F1	L9U21	L9	L5	5	0		11	4
F1	L9U22	L9	L5	5	1	26	11	4
F1	L9U23	L9	L5	5	1	22	11	4
F1	L9U24	L9	L5	5	1	22	11	4
F1	L9U25	L9	L5	5	0		12	4
F1	L9U26	L9	L5	5	0		12	4
F1	L9U27	L9	L5	5	0		12	4
F1	L9U28	L9	L5	5	0		12	4
F1	L9U29	L9	L5	5	0		13	3
F1	L9U30	L9	L5	5	0		13	3
F1	L9U31	L9	L5	5	0		13	3
F1	L9U32	L9	L5	5	0		14	2
F1	L9U33	L9	L5	5	0		14	2
F1	L9U34	L9	L5	5	0		15	2
F1	L9U35	L9	L5	5	0		15	2
F1	L9U36	L9	L5	5	0		16	2
F1	L9U37	L9	L5	5	0		16	2
F1	L9U38	L9	L5	5	0		17	3
F1	L9U39	L9	L5	5	0		17	3
F1	L9U40	L9	L5	5	0		17	3
F1	L9U41	L9	L5	5	0		18	3
F1	L9U42	L9	L5	5	1	25	18	3
F1	L9U43	L9	L5	5	1	25	18	3
F1	L9U44	L9	L5	5	0		19	3
F1	L9U45	L9	L5	5	0		19	3
F1	L9U46	L9	L5	5	0		19	3
F1	L9U47	L9	L5	5	0		20	4
F1	L9U48	L9	L5	5	0		20	4
F1	L9U49	L9	L5	5	0		20	4
F1	L9U50	L9	L5	5	1	24	20	4
F1	L9U51	L9	L5	5	0		21	4
F1	L9U52	L9	L5	5	0		21	4
F1	L9U53	L9	L5	5	1	28	21	4
F1	L9U54	L9	L5	5	1	28	21	4
F1	L9U55	L9	L5	5	1	29	22	4
F1	L9U56	L9	L5	5	1	29	22	4
F1	L9U57	L9	L5	5	1	29	22	4
F1	L9U58	L9	L5	5	1	29	22	4
F1	L9U59	L9	L5	5	0		23	4
F1	L9U60	L9	L5	5	0		23	4
F1	L9U61	L9	L5	5	0		23	4
F1	L9U62	L9	L5	5	0		23	4
F1	L9U63	L9	L5	5	0		24	4
F1	L9U64	L9	L5	5	0		24	4
F1	L9U65	L9	L5	5	0		24	4
F1	L9U66	L9	L5	5	0		24	4
F1	L9U67	L9	L5	5	0		25	2
F1	L9U68	L9	L5	5	0		25	2
F1	L9U69	L9	L5	5	0		26	4
F1	L9U70	L9	L5	5	0		26	4
F1	L9U71	L9	L5	5	0		26	4
F1	L9U72	L9	L5	5	0		26	4
F1	L9U73	L9	L5	5	0		27	4
F1	L9U74	L9	L5	5	0		27	4
F1	L9U75	L9	L5	5	0		27	4
F1	L9U76	L9	L5	5	0		27	4
F1	L12U1	L12	L5	5	1	20	1	1
F1	L12U2	L12	L5	5			2	1
F2	A2-5 U1	A2-5	A5	5	1	23	1	2
F2	A2-5 U2	A2-5	A5	5	1	23	1	2
F2	A2-5 U3	A2-5	A5	5	1	19	2	2
F2	A2-5 U4	A2-5	A5	5	1	19	2	2
F2	A2-5 U5	A2-5	A5	5	1	17	3	3
F2	A2-5 U6	A2-5	A5	5	1	17	3	3
F2	A2-5 U7	A2-5	A5	5	1	17	3	3
F2	A2-5 U8	A2-5	A5	5	1	14	4	3
F2	A2-5 U9	A2-5	A5	5	1	14	4	3
F2	A2-5 U10	A2-5	A5	5	1	14	4	3
F2	A2-5 U11	A2-5	A5	5	0		5	3
F2	A2-5 U12	A2-5	A5	5	0		5	3
F2	A2-5 U13	A2-5	A5	5	1	17	5	3
F2	A2-5 U14	A2-5	A5	5	1	24	6	3
F2	A2-5 U15	A2-5	A5	5	1	24	6	3
F2	A2-5 U16	A2-5	A5	5	1	24	6	3
F2	A2-5 U17	A2-5	A5	5	0		7	3
F2	A2-5 U18	A2-5	A5	5	0		7	3
F2	A2-5 U19	A2-5	A5	5	0		7	3
F2	A2-5 U20	A2-5	A5	5	0		8	3
F2	A2-5 U21	A2-5	A5	5	0		8	3
F2	A2-5 U22	A2-5	A5	5	0		8	3
F2	A2-5 U23	A2-5	A5	5	0		9	3
F2	A2-5 U24	A2-5	A5	5	0		9	3
F2	A2-5 U25	A2-5	A5	5	0		9	3
F2	A2-5 U26	A2-5	A5	5	0		10	3
F2	A2-5 U27	A2-5	A5	5	0		10	3
F2	A2-5 U28	A2-5	A5	5	0		10	3
F2	A2-5 U29	A2-5	A5	5	0		11	3
F2	A2-5 U30	A2-5	A5	5	1	24	11	3
F2	A2-5 U31	A2-5	A5	5	1	24	11	3
F2	A2-5 U32	A2-5	A5	5	1	28	12	4
F2	A2-5 U33	A2-5	A5	5	1	28	12	4
F2	A2-5 U34	A2-5	A5	5	1	28	12	4
F2	A2-5 U35	A2-5	A5	5	1	28	12	4
F2	A2-5 U36	A2-5	A5	5	0		13	3
F2	A2-5 U37	A2-5	A5	5	1	25	13	3
F2	A2-5 U38	A2-5	A5	5	0		13	3
F2	A2-5 U39	A2-5	A5	5	0		14	3
F2	A2-5 U40	A2-5	A5	5	0		14	3
F2	A2-5 U41	A2-5	A5	5	0		14	3
F2	A2-5 U42	A2-5	A5	5	0		15	4
F2	A2-5 U43	A2-5	A5	5	1	27	15	4
F2	A2-5 U44	A2-5	A5	5	1	23	15	4
F2	A2-5 U45	A2-5	A5	5	1	20	15	4
F2	A2-5 U46	A2-5	A5	5	0		16	3
F2	A2-5 U47	A2-5	A5	5	0		16	3
F2	A2-5 U48	A2-5	A5	5	0		16	3
F2	A2-5 U49	A2-5	A5	5	0		17	4
F2	A2-5 U50	A2-5	A5	5	0		17	4
F2	A2-5 U51	A2-5	A5	5	0		17	4
F2	A2-5 U52	A2-5	A5	5	0		17	4
F2	A2-5 U53	A2-5	A5	5	0		18	4
F2	A2-5 U54	A2-5	A5	5	1	32	18	4
F2	A2-5 U55	A2-5	A5	5	1	32	18	4
F2	A2-5 U56	A2-5	A5	5	1	32	18	4
F2	A2-5 U57	A2-5	A5	5	0		19	4
F2	A2-5 U58	A2-5	A5	5	0		19	4
F2	A2-5 U59	A2-5	A5	5	0		19	4
F2	A2-5 U60	A2-5	A5	5	0		19	4
F2	A2-5 U61	A2-5	A5	5	0		20	3
F2	A2-5 U62	A2-5	A5	5	0		20	3
F2	A2-5 U63	A2-5	A5	5	0		20	3
F2	A2-5 U64	A2-5	A5	5	0		21	3
F2	A2-5 U65	A2-5	A5	5	0		21	3
F2	A2-5 U66	A2-5	A5	5	0		21	3
F2	A2-5 U67	A2-5	A5	5	0		22	3
F2	A2-5 U68	A2-5	A5	5	0		22	3
F2	A2-5 U69	A2-5	A5	5	0		22	3
F2	A2-5 U70	A2-5	A5	5	0		23	1
F2	A2-5 U71	A2-5	A5	5	1	14	24	2
F2	A2-5 U72	A2-5	A5	5	1	21	24	2
F2	A2-5 U73	A2-5	A5	5	0		25	2
F2	A2-5 U74	A2-5	A5	5	0		25	2
F2	A4-2 U1	A4-2	A5	5	1	25	1	2
F2	A4-2 U2	A4-2	A5	5	1	25	1	2
F2	A4-2 U3	A4-2	A5	5	0		2	1
F2	A4-2 U4	A4-2	A5	5	1	14	3	1
F2	A4-2 U5	A4-2	A5	5	0		4	2
F2	A4-2 U6	A4-2	A5	5	0		4	2
F2	A4-2 U7	A4-2	A5	5	0		5	3
F2	A4-2 U8	A4-2	A5	5			5	3
F2	A4-2 U9	A4-2	A5	5			5	3
F2	A4-2 U10	A4-2	A5	5	1	25	6	2
F2	A4-2 U11	A4-2	A5	5	1	25	6	2
F2	A4-2 U12	A4-2	A5	5	0		7	3
F2	A4-2 U13	A4-2	A5	5	0		7	3
F2	A4-2 U14	A4-2	A5	5	0		7	3
F2	A4-2 U15	A4-2	A5	5	0		8	2
F2	A4-2 U16	A4-2	A5	5	1	25	8	2
F2	A4-2 U17	A4-2	A5	5	0		9	3
F2	A4-2 U18	A4-2	A5	5	0		9	3
F2	A4-2 U19	A4-2	A5	5	0		9	3
F2	A4-2 U20	A4-2	A5	5	0		10	2
F2	A4-2 U21	A4-2	A5	5	0		10	2
F2	A4-2 U22	A4-2	A5	5	1	24	11	4
F2	A4-2 U23	A4-2	A5	5	1	21	11	4
F2	A4-2 U24	A4-2	A5	5	1	21	11	4
F2	A4-2 U25	A4-2	A5	5			11	4
F2	A4-2 U26	A4-2	A5	5	1	24	12	4
F2	A4-2 U27	A4-2	A5	5	1	24	12	4
F2	A4-2 U28	A4-2	A5	5	1	24	12	4
F2	A4-2 U29	A4-2	A5	5	1	24	12	4
F2	A4-2 U30	A4-2	A5	5	0		13	4
F2	A4-2 U31	A4-2	A5	5	0		13	4
F2	A4-2 U32	A4-2	A5	5	1	24	13	4
F2	A4-2 U33	A4-2	A5	5	1	24	13	4
F2	A4-2 U34	A4-2	A5	5	0		14	5
F2	A4-2 U35	A4-2	A5	5	0		14	5
F2	A4-2 U36	A4-2	A5	5	0		14	5
F2	A4-2 U37	A4-2	A5	5	1	25	14	5
F2	A4-2 U38	A4-2	A5	5	1	25	14	5
F2	A13-1 U1	A13-1	A5	5	1	21	1	1
F2	A13-1 U2	A13-1	A5	5	1	18	2	2
F2	A13-1 U3	A13-1	A5	5	1	21	2	2
F2	A13-1 U4	A13-1	A5	5	1	25	3	3
F2	A13-1 U5	A13-1	A5	5	1	25	3	3
F2	A13-1 U6	A13-1	A5	5	1	25	3	3
F2	A13-1 U7	A13-1	A5	5	1	14	4	2
F2	A13-1 U8	A13-1	A5	5	1	14	4	2
F2	A13-1 U9	A13-1	A5	5	0		5	3
F2	A13-1 U10	A13-1	A5	5	0		5	3
F2	A13-1 U11	A13-1	A5	5	0		5	3
F2	A13-1 U12	A13-1	A5	5	1	20	6	4
F2	A13-1 U13	A13-1	A5	5	1	20	6	4
F2	A13-1 U14	A13-1	A5	5	1	20	6	4
F2	A13-1 U15	A13-1	A5	5	1	20	6	4
F2	A13-1 U16	A13-1	A5	5	0		7	2
F2	A13-1 U17	A13-1	A5	5	0		7	2
F2	A13-1 U18	A13-1	A5	5	0		8	3
F2	A13-1 U19	A13-1	A5	5	0		8	3
F2	A13-1 U20	A13-1	A5	5	0		8	3
F2	A13-1 U21	A13-1	A5	5	0		9	2
F2	A13-1 U22	A13-1	A5	5	0		9	2
F2	A13-1 U23	A13-1	A5	5	0		10	3
F2	A13-1 U24	A13-1	A5	5	0		10	3
F2	A13-1 U25	A13-1	A5	5	0		10	3
F2	A13-1 U26	A13-1	A5	5	0		11	2
F2	A13-1 U27	A13-1	A5	5			11	2
F2	A13-1 U28	A13-1	A5	5	0		12	2
F2	A13-1 U29	A13-1	A5	5			12	2
F2	A13-1 U30	A13-1	A5	5	1	28	13	3
F2	A13-1 U31	A13-1	A5	5	1	28	13	3
F2	A13-1 U32	A13-1	A5	5	0		13	3
F2	A13-1 U33	A13-1	A5	5	0		14	3
F2	A13-1 U34	A13-1	A5	5	0		14	3
F2	A13-1 U35	A13-1	A5	5	0		14	3
F2	A13-1 U36	A13-1	A5	5	0		15	4
F2	A13-1 U37	A13-1	A5	5	1	34	15	4
F2	A13-1 U38	A13-1	A5	5	1	34	15	4
F2	A13-1 U39	A13-1	A5	5	1	31	15	4
F2	A13-1 U40	A13-1	A5	5	0		16	4
F2	A13-1 U41	A13-1	A5	5	1	23	16	4
F2	A13-1 U42	A13-1	A5	5	1	20	16	4
F2	A13-1 U43	A13-1	A5	5	1	20	16	4
F2	A13-1 U44	A13-1	A5	5	0		17	4
F2	A13-1 U45	A13-1	A5	5	0		17	4
F2	A13-1 U46	A13-1	A5	5	0		17	4
F2	A13-1 U47	A13-1	A5	5	0		17	4
F2	A13-1 U48	A13-1	A5	5	0		18	3
F2	A13-1 U49	A13-1	A5	5	0		18	3
F2	A13-1 U50	A13-1	A5	5	0		18	3
F2	A13-1 U51	A13-1	A5	5	1	32	19	4
F2	A13-1 U52	A13-1	A5	5	1	28	19	4
F2	A13-1 U53	A13-1	A5	5	1	25	19	4
F2	A13-1 U54	A13-1	A5	5	1	25	19	4
F2	A13-1 U55	A13-1	A5	5	0		20	5
F2	A13-1 U56	A13-1	A5	5	0		20	5
F2	A13-1 U57	A13-1	A5	5	1	35	20	5
F2	A13-1 U58	A13-1	A5	5	1	35	20	5
F2	A13-1 U59	A13-1	A5	5	1	31	20	5
F2	A13-1 U60	A13-1	A5	5	0		21	5
F2	A13-1 U61	A13-1	A5	5	0		21	5
F2	A13-1 U62	A13-1	A5	5	0		21	5
F2	A13-1 U63	A13-1	A5	5	0		21	5
F2	A13-1 U64	A13-1	A5	5	1	28	21	5
F2	A13-1 U65	A13-1	A5	5	0		22	3
F2	A13-1 U66	A13-1	A5	5	0		22	3
F2	A13-1 U67	A13-1	A5	5	0		22	3
F2	A13-1 U68	A13-1	A5	5	0		23	3
F2	A13-1 U69	A13-1	A5	5	0		23	3
F2	A13-1 U70	A13-1	A5	5	0		23	3
F2	A13-1 U71	A13-1	A5	5	0		24	3
F2	A13-1 U72	A13-1	A5	5	0		24	3
F2	A13-1 U73	A13-1	A5	5	0		24	3
F2	A13-1 U74	A13-1	A5	5	0		25	2
F2	A13-1 U75	A13-1	A5	5	0		25	2
F2	A13-1 U76	A13-1	A5	5	0		26	2
F2	A13-1 U77	A13-1	A5	5	0		26	2
F2	A13-1 U78	A13-1	A5	5	0		27	2
F2	A13-1 U79	A13-1	A5	5	0		27	2
F2	A13-1 U80	A13-1	A5	5	0		28	3
F2	A13-1 U81	A13-1	A5	5	0		28	3
F2	A13-1 U82	A13-1	A5	5	0		28	3
F2	A13-1 U83	A13-1	A5	5	0		29	2
F2	A13-1 U84	A13-1	A5	5	0		29	2
F2	A13-1 U85	A13-1	A5	5	0		30	1
F2	B3-1 U1	B3-1	B5	5	1	18	1	1
F2	B3-1 U2	B3-1	B5	5	1	21	2	1
F2	B3-1 U3	B3-1	B5	5	1	20	3	2
F2	B3-1 U4	B3-1	B5	5	1	20	3	2
F2	B3-1 U5	B3-1	B5	5	0		4	1
F2	B3-1 U6	B3-1	B5	5	0		5	2
F2	B3-1 U7	B3-1	B5	5	0		5	2
F2	B3-1 U8	B3-1	B5	5	1	11	6	2
F2	B3-1 U9	B3-1	B5	5	1	11	6	2
F2	B3-1 U10	B3-1	B5	5	1	21	7	3
F2	B3-1 U11	B3-1	B5	5	1	21	7	3
F2	B3-1 U12	B3-1	B5	5	1	21	7	3
F2	B3-1 U13	B3-1	B5	5	0		8	3
F2	B3-1 U14	B3-1	B5	5	0		8	3
F2	B3-1 U15	B3-1	B5	5	1	20	8	3
F2	B3-1 U16	B3-1	B5	5	0		9	3
F2	B3-1 U17	B3-1	B5	5	0		9	3
F2	B3-1 U18	B3-1	B5	5	0		9	3
F2	B3-1 U19	B3-1	B5	5	0		10	3
F2	B3-1 U20	B3-1	B5	5	0		10	3
F2	B3-1 U21	B3-1	B5	5	0		10	3
F2	B3-1 U22	B3-1	B5	5	0		11	3
F2	B3-1 U23	B3-1	B5	5	0		11	3
F2	B3-1 U24	B3-1	B5	5	0		11	3
F2	B3-1 U25	B3-1	B5	5	0		12	4
F2	B3-1 U26	B3-1	B5	5	0		12	4
F2	B3-1 U27	B3-1	B5	5	0		12	4
F2	B3-1 U28	B3-1	B5	5	0		12	4
F2	B3-1 U29	B3-1	B5	5	0		13	2
F2	B3-1 U30	B3-1	B5	5	0		13	2
F2	B3-1 U31	B3-1	B5	5	0		14	3
F2	B3-1 U32	B3-1	B5	5	0		14	3
F2	B3-1 U33	B3-1	B5	5	0		14	3
F2	B3-1 U34	B3-1	B5	5	0		15	3
F2	B3-1 U35	B3-1	B5	5	0		15	3
F2	B3-1 U36	B3-1	B5	5	0		15	3
F2	B3-1 U37	B3-1	B5	5	0		16	3
F2	B3-1 U38	B3-1	B5	5	1	24	16	3
F2	B3-1 U39	B3-1	B5	5	1	24	16	3
F2	B3-1 U40	B3-1	B5	5	1	27	17	4
F2	B3-1 U41	B3-1	B5	5	1	27	17	4
F2	B3-1 U42	B3-1	B5	5	1	27	17	4
F2	B3-1 U43	B3-1	B5	5	1	27	17	4
F2	B3-1 U44	B3-1	B5	5	0		18	4
F2	B3-1 U45	B3-1	B5	5	1	20	18	4
F2	B3-1 U46	B3-1	B5	5	1	20	18	4
F2	B3-1 U47	B3-1	B5	5	1	20	18	4
F2	B3-1 U48	B3-1	B5	5	0		19	4
F2	B3-1 U49	B3-1	B5	5	0		19	4
F2	B3-1 U50	B3-1	B5	5	0		19	4
F2	B3-1 U51	B3-1	B5	5	0		19	4
F2	B3-1 U52	B3-1	B5	5	0		20	4
F2	B3-1 U53	B3-1	B5	5	0		20	4
F2	B3-1 U54	B3-1	B5	5	0		20	4
F2	B3-1 U55	B3-1	B5	5	0		20	4
F2	B3-1 U56	B3-1	B5	5	1	32	21	4
F2	B3-1 U57	B3-1	B5	5	1	29	21	4
F2	B3-1 U58	B3-1	B5	5	1	24	21	4
F2	B3-1 U59	B3-1	B5	5	1	24	21	4
F2	B3-1 U60	B3-1	B5	5	0		22	5
F2	B3-1 U61	B3-1	B5	5	0		22	5
F2	B3-1 U62	B3-1	B5	5	0		22	5
F2	B3-1 U63	B3-1	B5	5	0		22	5
F2	B3-1 U64	B3-1	B5	5	0		22	5
F2	B3-1 U65	B3-1	B5	5	0		23	4
F2	B3-1 U66	B3-1	B5	5	0		23	4
F2	B3-1 U67	B3-1	B5	5	0		23	4
F2	B3-1 U68	B3-1	B5	5	0		23	4
F2	B3-1 U69	B3-1	B5	5	0		24	3
F2	B3-1 U70	B3-1	B5	5	0		24	3
F2	B3-1 U71	B3-1	B5	5	0		24	3
F2	B3-1 U72	B3-1	B5	5	0		25	2
F2	B3-1 U73	B3-1	B5	5	0		25	2
F2	B3-1 U74	B3-1	B5	5	0		26	2
F2	B3-1 U75	B3-1	B5	5	0		26	2
F2	B3-1 U76	B3-1	B5	5	0		27	2
F2	B3-1 U77	B3-1	B5	5	0		27	2
F2	B3-2 U1	B3-2	B5	5	1	21	1	1
F2	B3-2 U2	B3-2	B5	5	1	21	2	1
F2	B3-2 U3	B3-2	B5	5	0		3	2
F2	B3-2 U4	B3-2	B5	5	0		3	2
F2	B3-2 U5	B3-2	B5	5	0		4	2
F2	B3-2 U6	B3-2	B5	5	0		4	2
F2	B3-2 U7	B3-2	B5	5	1	17	5	2
F2	B3-2 U8	B3-2	B5	5	1	17	5	2
F2	B3-2 U9	B3-2	B5	5	0		6	3
F2	B3-2 U10	B3-2	B5	5	0		6	3
F2	B3-2 U11	B3-2	B5	5			6	3
F2	B3-2 U12	B3-2	B5	5	0		7	2
F2	B3-2 U13	B3-2	B5	5	0		7	2
F2	B3-2 U14	B3-2	B5	5	0		8	3
F2	B3-2 U15	B3-2	B5	5	0		8	3
F2	B3-2 U16	B3-2	B5	5	0		8	3
F2	B3-2 U17	B3-2	B5	5	0		9	3
F2	B3-2 U18	B3-2	B5	5	0		9	3
F2	B3-2 U19	B3-2	B5	5	0		9	3
F2	B3-2 U20	B3-2	B5	5	0		10	2
F2	B3-2 U21	B3-2	B5	5	0		10	2
F2	B3-2 U22	B3-2	B5	5	0		11	2
F2	B3-2 U23	B3-2	B5	5	0		11	2
F2	B3-2 U24	B3-2	B5	5	0		12	2
F2	B3-2 U25	B3-2	B5	5	0		12	2
F2	B3-2 U26	B3-2	B5	5	0		13	1
F2	B3-2 U27	B3-2	B5	5	1	24	14	3
F2	B3-2 U28	B3-2	B5	5	1	24	14	3
F2	B3-2 U29	B3-2	B5	5	1	24	14	3
F2	B3-2 U30	B3-2	B5	5	0		15	3
F2	B3-2 U31	B3-2	B5	5	0		15	3
F2	B3-2 U32	B3-2	B5	5	1	25	15	3
F2	B3-2 U33	B3-2	B5	5	1	27	16	4
F2	B3-2 U34	B3-2	B5	5	1	27	16	4
F2	B3-2 U35	B3-2	B5	5	1	24	16	4
F2	B3-2 U36	B3-2	B5	5	1	24	16	4
F2	B3-2 U37	B3-2	B5	5	1	24	17	5
F2	B3-2 U38	B3-2	B5	5	1	20	17	5
F2	B3-2 U39	B3-2	B5	5	1	20	17	5
F2	B3-2 U40	B3-2	B5	5	1	20	17	5
F2	B3-2 U41	B3-2	B5	5	1	20	17	5
F2	B3-2 U42	B3-2	B5	5	1	24	18	4
F2	B3-2 U43	B3-2	B5	5	1	21	18	4
F2	B3-2 U44	B3-2	B5	5	1	21	18	4
F2	B3-2 U45	B3-2	B5	5	1	17	18	4
F2	B3-2 U46	B3-2	B5	5	0		19	5
F2	B3-2 U47	B3-2	B5	5	0		19	5
F2	B3-2 U48	B3-2	B5	5	0		19	5
F2	B3-2 U49	B3-2	B5	5	0		19	5
F2	B3-2 U50	B3-2	B5	5	0		19	5
F2	B3-2 U51	B3-2	B5	5	1	32	20	4
F2	B3-2 U52	B3-2	B5	5	1	29	20	4
F2	B3-2 U53	B3-2	B5	5	1	29	20	4
F2	B3-2 U54	B3-2	B5	5	1	29	20	4
F2	B3-2 U55	B3-2	B5	5	0		21	5
F2	B3-2 U56	B3-2	B5	5	0		21	5
F2	B3-2 U57	B3-2	B5	5	0		21	5
F2	B3-2 U58	B3-2	B5	5	0		21	5
F2	B3-2 U59	B3-2	B5	5	0		21	5
F2	B3-2 U60	B3-2	B5	5	0		22	4
F2	B3-2 U61	B3-2	B5	5	1	27	22	4
F2	B3-2 U62	B3-2	B5	5	1	27	22	4
F2	B3-2 U63	B3-2	B5	5	1	24	22	4
F2	B3-2 U64	B3-2	B5	5	0		23	3
F2	B3-2 U65	B3-2	B5	5	0		23	3
F2	B3-2 U66	B3-2	B5	5	0		23	3
F2	B3-2 U67	B3-2	B5	5	0		24	2
F2	B3-2 U68	B3-2	B5	5	0		24	2
F2	B3-2 U69	B3-2	B5	5	1	17	25	3
F2	B3-2 U70	B3-2	B5	5	1	17	25	3
F2	B3-2 U71	B3-2	B5	5	1	20	25	3
F2	B3-2 U72	B3-2	B5	5	1	19	26	3
F2	B3-2 U73	B3-2	B5	5	0		26	3
F2	B3-2 U74	B3-2	B5	5	0		26	3
F2	B3-2 U75	B3-2	B5	5	0		27	2
F2	B3-2 U76	B3-2	B5	5	0		27	2
F2	B3-2 U77	B3-2	B5	5	0		28	1
F2	B3-2 U78	B3-2	B5	5	0		29	2
F2	B3-2 U79	B3-2	B5	5	0		29	2
F2	B7-2 U1	B7-2	B5	5	1	21	1	1
F2	B7-2 U2	B7-2	B5	5	0		2	1
F2	B7-2 U3	B7-2	B5	5	0		3	1
F2	B7-2 U4	B7-2	B5	5	1	17	4	2
F2	B7-2 U5	B7-2	B5	5	1	17	4	2
F2	B7-2 U6	B7-2	B5	5	1	14	5	3
F2	B7-2 U7	B7-2	B5	5	1	11	5	3
F2	B7-2 U8	B7-2	B5	5	1	11	5	3
F2	B7-2 U9	B7-2	B5	5	0		6	3
F2	B7-2 U10	B7-2	B5	5	1	21	6	3
F2	B7-2 U11	B7-2	B5	5	1	21	6	3
F2	B7-2 U12	B7-2	B5	5	0		7	3
F2	B7-2 U13	B7-2	B5	5	1	20	7	3
F2	B7-2 U14	B7-2	B5	5	1	20	7	3
F2	B7-2 U15	B7-2	B5	5	1	22	8	3
F2	B7-2 U16	B7-2	B5	5	0		8	3
F2	B7-2 U17	B7-2	B5	5	0		8	3
F2	B7-2 U18	B7-2	B5	5	0		9	3
F2	B7-2 U19	B7-2	B5	5	0		9	3
F2	B7-2 U20	B7-2	B5	5	0		9	3
F2	B7-2 U21	B7-2	B5	5	0		10	2
F2	B7-2 U22	B7-2	B5	5	0		10	2
F2	B7-2 U23	B7-2	B5	5	0		11	3
F2	B7-2 U24	B7-2	B5	5	0		11	3
F2	B7-2 U25	B7-2	B5	5	0		11	3
F2	B7-2 U26	B7-2	B5	5	0		12	3
F2	B7-2 U27	B7-2	B5	5	0		12	3
F2	B7-2 U28	B7-2	B5	5	0		12	3
F2	B7-2 U29	B7-2	B5	5	0		13	3
F2	B7-2 U30	B7-2	B5	5	0		13	3
F2	B7-2 U31	B7-2	B5	5	0		13	3
F2	B7-2 U32	B7-2	B5	5	0		14	3
F2	B7-2 U33	B7-2	B5	5	1	28	14	3
F2	B7-2 U34	B7-2	B5	5	1	24	14	3
F2	B7-2 U35	B7-2	B5	5	0		15	3
F2	B7-2 U36	B7-2	B5	5	0		15	3
F2	B7-2 U37	B7-2	B5	5	0		15	3
F2	B7-2 U38	B7-2	B5	5	0		16	2
F2	B7-2 U39	B7-2	B5	5	0		16	2
F2	B7-2 U40	B7-2	B5	5	1	31	17	3
F2	B7-2 U41	B7-2	B5	5	0		17	3
F2	B7-2 U42	B7-2	B5	5	0		17	3
F2	B7-2 U43	B7-2	B5	5	0		18	3
F2	B7-2 U44	B7-2	B5	5	0		18	3
F2	B7-2 U45	B7-2	B5	5	0		18	3
F2	B7-2 U46	B7-2	B5	5	0		19	4
F2	B7-2 U47	B7-2	B5	5	0		19	4
F2	B7-2 U48	B7-2	B5	5	0		19	4
F2	B7-2 U49	B7-2	B5	5	0		19	4
F2	B7-2 U50	B7-2	B5	5	0		20	4
F2	B7-2 U51	B7-2	B5	5	1	24	20	4
F2	B7-2 U52	B7-2	B5	5	1	24	20	4
F2	B7-2 U53	B7-2	B5	5	1	24	20	4
F2	B7-2 U54	B7-2	B5	5	1	32	21	5
F2	B7-2 U55	B7-2	B5	5	1	32	21	5
F2	B7-2 U56	B7-2	B5	5	1	32	21	5
F2	B7-2 U57	B7-2	B5	5	1	32	21	5
F2	B7-2 U58	B7-2	B5	5	1	32	21	5
F2	B7-2 U59	B7-2	B5	5	0		22	5
F2	B7-2 U60	B7-2	B5	5	0		22	5
F2	B7-2 U61	B7-2	B5	5	0		22	5
F2	B7-2 U62	B7-2	B5	5	0		22	5
F2	B7-2 U63	B7-2	B5	5	0		22	5
F2	B7-2 U64	B7-2	B5	5	0		23	3
F2	B7-2 U65	B7-2	B5	5	0		23	3
F2	B7-2 U66	B7-2	B5	5	0		23	3
F2	B7-2 U67	B7-2	B5	5	0		24	1
F2	B7-2 U68	B7-2	B5	5	1	21	25	5
F2	B7-2 U69	B7-2	B5	5	0		25	5
F2	B7-2 U70	B7-2	B5	5	0		25	5
F2	B7-2 U71	B7-2	B5	5	0		25	5
F2	B7-2 U72	B7-2	B5	5	0		25	5
F2	B7-2 U73	B7-2	B5	5	1	17	26	3
F2	B7-2 U74	B7-2	B5	5	0		26	3
F2	B7-2 U75	B7-2	B5	5	0		26	3
F2	B10-1 U1	B10-1	B5	5			1	1
F2	B10-1 U2	B10-1	B5	5	0		2	1
F2	B10-1 U3	B10-1	B5	5	0		3	1
F2	B10-1 U4	B10-1	B5	5	0		4	1
F2	B10-1 U5	B10-1	B5	5	0		5	2
F2	B10-1 U6	B10-1	B5	5	0		5	2
F2	B10-1 U7	B10-1	B5	5	0		6	3
F2	B10-1 U8	B10-1	B5	5	1	17	6	3
F2	B10-1 U9	B10-1	B5	5	1	17	6	3
F2	B10-1 U10	B10-1	B5	5	0		7	3
F2	B10-1 U11	B10-1	B5	5	0		7	3
F2	B10-1 U12	B10-1	B5	5	0		7	3
F2	B10-1 U13	B10-1	B5	5	0		8	3
F2	B10-1 U14	B10-1	B5	5	0		8	3
F2	B10-1 U15	B10-1	B5	5	0		8	3
F2	B10-1 U16	B10-1	B5	5			9	1
F2	B10-1 U17	B10-1	B5	5	0		10	3
F2	B10-1 U18	B10-1	B5	5	0		10	3
F2	B10-1 U19	B10-1	B5	5	0		10	3
F2	B10-1 U20	B10-1	B5	5	0		11	2
F2	B10-1 U21	B10-1	B5	5	0		11	2
F2	B10-1 U22	B10-1	B5	5	0		12	2
F2	B10-1 U23	B10-1	B5	5	0		12	2
F2	B10-1 U24	B10-1	B5	5	1	28	13	2
F2	B10-1 U25	B10-1	B5	5	1	28	13	2
F2	B10-1 U26	B10-1	B5	5	0		14	3
[truncated: 2,226 more rows]
