# Supplementary material for: Increasing temperature-driven changes in life history traits and gene expression of an Antarctic tardigrade species
Source: Front Physiol. 2023 Sep 12;14:1258932. doi: 10.3389/fphys.2023.1258932 (PMC10520964; doi:10.3389/fphys.2023.1258932)
Supplement: Supplementary file 10 [file DataSheet2.XLSX]

## Sheet: Foglio1
generation	clone	temperature	female_ID	order_ovip	eggs_clutch	time_prev_ovip
F1	A5	5	A2	1	1
F1	A5	5	A2	2	1	14
F1	A5	5	A2	3	2	15
F1	A5	5	A2	4	2	9
F1	A5	5	A2	5	2	14
F1	A5	5	A2	6	1	19
F1	A5	5	A2	7	2	20
F1	A5	5	A2	8	2	14
F1	A5	5	A2	9	2	17
F1	A5	5	A2	10	2	14
F1	A5	5	A2	11	3	11
F1	A5	5	A2	12	2	14
F1	A5	5	A2	13	2	15
F1	A5	5	A2	14	1	20
F1	A5	5	A2	15	2	15
F1	A5	5	A2	16	2	14
F1	A5	5	A2	17	3	14
F1	A5	5	A2	18	4	17
F1	A5	5	A2	19	3	13
F1	A5	5	A2	20	3	17
F1	A5	5	A2	21	4	14
F1	A5	5	A2	22	4	14
F1	A5	5	A2	23	4	17
F1	A5	5	A2	24	4	17
F1	A5	5	A2	25	4	22
F1	A5	5	A2	26	4	13
F1	A5	5	A2	27	3	25
F1	A5	5	A2	28	3	21
F1	A5	5	A2	29	2	21
F1	A5	5	A2	30	2	18
F1	A5	5	A2	31	4	15
F1	A5	5	A2	32	4	10
F1	A5	5	A2	33	3	14
F1	A5	5	A2	34	1	12
F1	A5	5	A3	1	1
F1	A5	5	A3	2	1	14
F1	A5	5	A3	3	1	15
F1	A5	5	A4	1	1
F1	A5	5	A4	2	2	11
F1	A5	5	A4	3	1	13
F1	A5	5	A4	4	1	49
F1	A5	5	A4	5	2	14
F1	A5	5	A4	6	2	17
F1	A5	5	A4	7	3	11
F1	A5	5	A4	8	4	10
F1	A5	5	A4	9	3	14
F1	A5	5	A4	10	3	11
F1	A5	5	A4	11	2	17
F1	A5	5	A4	12	3	14
F1	A5	5	A4	13	3	15
F1	A5	5	A4	14	2	14
F1	A5	5	A4	15	3	18
F1	A5	5	A4	16	3	14
F1	A5	5	A4	17	3	17
F1	A5	5	A4	18	3	17
F1	A5	5	A4	19	3	17
F1	A5	5	A4	20	3	14
F1	A5	5	A4	21	2	21
F1	A5	5	A4	22	4	19
F1	A5	5	A4	23	4	17
F1	A5	5	A4	24	4	21
F1	A5	5	A4	25	5	18
F1	A5	5	A4	26	4	17
F1	A5	5	A4	27	4	18
F1	A5	5	A4	28	4	14
F1	A5	5	A4	29	3	15
F1	A5	5	A4	30	1	13
F1	A5	5	A13	1	1
F1	A5	5	A13	2	2	13
F1	A5	5	A13	3	2	14
F1	A5	5	A13	4	1	18
F1	A5	5	A13	5	2	17
F1	A5	5	A13	6	2	31
F1	A5	5	A13	7	3	10
F1	A5	5	A13	8	3	10
F1	A5	5	A13	9	3	15
F1	A5	5	A13	10	2	15
F1	A5	5	A13	11	2	16
F1	A5	5	A13	12	2	15
F1	A5	5	A13	13	3	14
F1	A5	5	A13	14	3	14
F1	A5	5	A13	15	3	18
F1	A5	5	A13	16	4	14
F1	A5	5	A13	17	3	13
F1	A5	5	A13	18	3	17
F1	A5	5	A13	19	3	18
F1	A5	5	A13	20	3	14
F1	B5	5	B2	1	1
F1	B5	5	B2	2	2	15
F1	B5	5	B2	3	3	11
F1	B5	5	B3	1	1
F1	B5	5	B3	2	2	11
F1	B5	5	B3	3	2	11
F1	B5	5	B3	4	1	16
F1	B5	5	B3	5	1	21
F1	B5	5	B3	6	2	18
F1	B5	5	B3	7	2	14
F1	B5	5	B3	8	3	10
F1	B5	5	B3	9	2	18
F1	B5	5	B3	10	3	10
F1	B5	5	B3	11	3	14
F1	B5	5	B3	12	3	14
F1	B5	5	B3	13	3	15
F1	B5	5	B3	14	2	17
F1	B5	5	B3	15	2	18
F1	B5	5	B3	16	1	18
F1	B5	5	B3	17	3	14
F1	B5	5	B3	18	3	17
F1	B5	5	B3	19	3	17
F1	B5	5	B3	20	3	21
F1	B5	5	B3	21	3	14
F1	B5	5	B3	22	3	14
F1	B5	5	B3	23	3	17
F1	B5	5	B3	24	3	18
F1	B5	5	B3	25	5	17
F1	B5	5	B3	26	4	21
F1	B5	5	B3	27	4	18
F1	B5	5	B3	28	3	21
F1	B5	5	B3	29	4	17
F1	B5	5	B3	30	2	18
F1	B5	5	B3	31	5	11
F1	B5	5	B3	32	4	10
F1	B5	5	B3	33	2	16
F1	B5	5	B3	34	2	21
F1	B5	5	B7	1	2
F1	B5	5	B7	2	1	11
F1	B5	5	B7	3	2	14
F1	B5	5	B7	4	2	10
F1	B5	5	B7	5	1	18
F1	B5	5	B7	6	2	17
F1	B5	5	B7	7	2	14
F1	B5	5	B7	8	1	18
F1	B5	5	B7	9	1	14
F1	B5	5	B7	10	3	10
F1	B5	5	B7	11	2	18
F1	B5	5	B7	12	2	17
F1	B5	5	B10	1	1
F1	B5	5	B10	2	1	11
F1	B5	5	B10	3	2	13
F1	B5	5	B10	4	2	11
F1	B5	5	B10	5	1	21
F1	B5	5	B10	6	1	17
F1	B5	5	B10	7	1	11
F1	B5	5	B10	8	2	14
F1	B5	5	B10	9	3	14
F1	B5	5	B10	10	3	7
F1	B5	5	B10	11	3	14
F1	B5	5	B10	12	3	14
F1	B5	5	B10	13	2	17
F1	B5	5	B10	14	2	14
F1	B5	5	B10	15	2	18
F1	B5	5	B10	16	3	11
F1	B5	5	B10	17	3	18
F1	B5	5	B10	18	3	14
F1	B5	5	B10	19	2	17
F1	B5	5	B10	20	4	17
F1	B5	5	B10	21	4	14
F1	B5	5	B10	22	3	17
F1	B5	5	B10	23	3	14
F1	B5	5	B10	24	4	21
F1	B5	5	B10	25	3	18
F1	B5	5	B10	26	3	24
F1	B5	5	B10	27	2	25
F1	D5	5	D1	1	1
F1	D5	5	D1	2	1	15
F1	D5	5	D1	3	1	11
F1	D5	5	D1	4	2	13
F1	D5	5	D1	5	2	14
F1	D5	5	D1	6	1	18
F1	D5	5	D1	7	2	17
F1	D5	5	D1	8	3	14
F1	D5	5	D1	9	1	14
F1	D5	5	D1	10	3	14
F1	D5	5	D1	11	2	14
F1	D5	5	D1	12	3	14
F1	D5	5	D1	13	3	15
F1	D5	5	D1	14	2	20
F1	D5	5	D1	15	3	15
F1	D5	5	D1	16	1	21
F1	D5	5	D1	17	2	17
F1	D5	5	D1	18	2	18
F1	D5	5	D1	19	3	16
F1	D5	5	D1	20	3	18
F1	D5	5	D1	21	4	14
F1	D5	5	D1	22	4	14
F1	D5	5	D1	23	3	14
F1	D5	5	D1	24	3	21
F1	D5	5	D1	25	4	17
F1	D5	5	D1	26	3	21
F1	D5	5	D1	27	3	21
F1	D5	5	D1	28	3	22
F1	D5	5	D1	29	4	13
F1	D5	5	D1	30	3	15
F1	D5	5	D1	31	4	14
F1	D5	5	D1	32	3	10
F1	D5	5	D1	33	1	18
F1	D5	5	D6	1	1
F1	D5	5	D6	2	1	14
F1	D5	5	D6	3	2	11
F1	D5	5	D6	4	1	17
F1	D5	5	D6	5	1	14
F1	D5	5	D6	6	1	24
F1	D5	5	D6	7	3	14
F1	D5	5	D6	8	3	14
F1	D5	5	D6	9	2	21
F1	D5	5	D6	10	2	7
F1	D5	5	D6	11	3	14
F1	D5	5	D6	12	3	15
F1	D5	5	D6	13	1	20
F1	D5	5	D6	14	2	19
F1	D5	5	D6	15	1	17
F1	D5	5	D6	16	2	21
F1	D5	5	D6	17	3	18
F1	D5	5	D6	18	2	16
F1	D5	5	D6	19	4	14
F1	D5	5	D6	20	4	14
F1	D5	5	D6	21	5	14
F1	D5	5	D6	22	4	14
F1	D5	5	D6	23	4	21
F1	D5	5	D6	24	5	14
F1	D5	5	D6	25	4	22
F1	D5	5	D6	26	4	17
F1	D5	5	D6	27	3	21
F1	D5	5	D6	28	3	21
F1	D5	5	D6	29	2	39
F1	D5	5	D7	1	1
F1	D5	5	D7	2	1	14
F1	D5	5	D10	1	1
F1	D5	5	D10	2	1	8
F1	D5	5	D10	3	2	14
F1	D5	5	D10	4	2	10
F1	D5	5	D10	5	2	18
F1	D5	5	D10	6	2	14
F1	D5	5	D10	7	3	14
F1	D5	5	D10	8	1	16
F1	D5	5	D10	9	2	11
F1	D5	5	D10	10	2	14
F1	D5	5	D10	11	2	14
F1	D5	5	D10	12	3	15
F1	D5	5	D10	13	3	20
F1	D5	5	D10	14	3	15
F1	D5	5	D10	15	2	17
F1	D5	5	D10	16	3	18
F1	D5	5	D10	17	3	14
F1	D5	5	D10	18	2	20
F1	D5	5	D10	19	3	17
F1	D5	5	D10	20	3	18
F1	D5	5	D10	21	3	14
F1	D5	5	D10	22	3	14
F1	D5	5	D10	23	4	21
F1	D5	5	D10	24	4	14
F1	D5	5	D10	25	5	18
F1	D5	5	D10	26	4	17
F1	D5	5	D10	27	5	21
F1	D5	5	D10	28	4	17
F1	D5	5	D10	29	3	18
F1	D5	5	D10	30	3	15
F1	D5	5	D10	31	4	10
F1	D5	5	D10	32	2	45
F1	D5	5	D10	33	1	10
F1	F5	5	F3	1	1
F1	F5	5	F3	2	1	14
F1	F5	5	F3	3	2	15
F1	F5	5	F3	4	1	13
F1	F5	5	F3	5	2	14
F1	F5	5	F3	6	1	21
F1	F5	5	F3	7	3	17
F1	F5	5	F3	8	3	11
F1	F5	5	F3	9	3	13
F1	F5	5	F3	10	2	15
F1	F5	5	F3	11	3	13
F1	F5	5	F3	12	2	14
F1	F5	5	F3	13	3	14
F1	F5	5	F3	14	2	20
F1	F5	5	F3	15	3	15
F1	F5	5	F3	16	1	17
F1	F5	5	F3	17	3	18
F1	F5	5	F3	18	2	17
F1	F5	5	F3	19	3	17
F1	F5	5	F3	20	3	17
F1	F5	5	F3	21	4	14
F1	F5	5	F3	22	5	14
F1	F5	5	F3	23	5	21
F1	F5	5	F3	24	3	14
F1	F5	5	F3	25	4	14
F1	F5	5	F3	26	5	18
F1	F5	5	F3	27	4	17
F1	F5	5	F3	28	4	21
F1	F5	5	F3	29	4	18
F1	F5	5	F3	30	4	14
F1	F5	5	F3	31	3	18
F1	F5	5	F3	32	2	14
F1	F5	5	F4	1	1
F1	F5	5	F4	2	1	19
F1	F5	5	F4	3	2	9
F1	F5	5	F4	4	3	14
F1	F5	5	F4	5	1	22
F1	F5	5	F4	6	2	13
F1	F5	5	F4	7	2	14
F1	F5	5	F4	8	2	14
F1	F5	5	F4	9	3	14
F1	F5	5	F4	10	3	8
F1	F5	5	F4	11	3	13
F1	F5	5	F8	1	1
F1	F5	5	F8	2	1	18
F1	F5	5	F8	3	1	13
F1	F5	5	F8	4	2	18
F1	F5	5	F8	5	1	17
F1	F5	5	F8	6	2	14
F1	F5	5	F8	7	3	18
F1	G5	5	G3	1	1
F1	G5	5	G3	2	1	26
F1	G5	5	G3	3	2	13
F1	G5	5	G3	4	2	14
F1	G5	5	G3	5	2	15
F1	G5	5	G3	6	2	13
F1	G5	5	G3	7	2	14
F1	G5	5	G3	8	3	14
F1	G5	5	G3	9	2	17
F1	G5	5	G3	10	2	11
F1	G5	5	G3	11	2	17
F1	G5	5	G3	12	2	15
F1	G5	5	G3	13	2	17
F1	G5	5	G3	14	2	18
F1	G5	5	G3	15	2	14
F1	G5	5	G3	16	3	14
F1	G5	5	G3	17	3	18
F1	G5	5	G3	18	3	17
F1	G5	5	G3	19	3	17
F1	G5	5	G3	20	3	17
F1	G5	5	G3	21	3	18
F1	G5	5	G3	22	3	14
F1	G5	5	G3	23	2	28
F1	G5	5	G3	24	2	25
F1	G5	5	G3	25	1	38
F1	G5	5	G3	26	1	28
F1	G5	5	G6	1	1
F1	G5	5	G6	2	1	15
F1	G5	5	G6	3	1	13
F1	G5	5	G6	4	1	14
F1	G5	5	G6	5	1	15
F1	G5	5	G6	6	2	16
F1	G5	5	G6	7	2	14
F1	G5	5	G6	8	2	18
F1	G5	5	G6	9	2	15
F1	G5	5	G6	10	3	9
F1	G5	5	G6	11	2	14
F1	G5	5	G6	12	3	15
F1	G5	5	G6	13	2	24
F1	G5	5	G6	14	2	15
F1	G5	5	G6	15	2	17
F1	G5	5	G6	16	2	18
F1	G5	5	G6	17	2	17
F1	G5	5	G6	18	2	20
F1	G5	5	G6	19	3	18
F1	G5	5	G7	1	1
F1	G5	5	G7	2	2	14
F1	G5	5	G7	3	1	14
F1	G5	5	G7	4	2	19
F1	G5	5	G7	5	1	16
F1	G5	5	G7	6	2	14
F1	G5	5	G7	7	2	18
F1	G5	5	G7	8	2	15
F1	G5	5	G7	9	4	9
F1	G5	5	G7	10	3	14
F1	G5	5	G7	11	4	11
F1	G5	5	G7	12	2	17
F1	G5	5	G7	13	2	43
F1	G5	5	G7	14	2	18
F1	G5	5	G7	15	2	21
F1	G5	5	G7	16	2	16
F1	G5	5	G7	17	2	21
F1	G5	5	G7	18	2	18
F1	G5	5	G7	19	2	14
F1	G5	5	G7	20	4	18
F1	G5	5	G7	21	4	20
F1	G5	5	G7	22	3	25
F1	G5	5	G7	23	3	21
F1	G5	5	G7	24	3	21
F1	G5	5	G7	25	4	17
F1	G5	5	G7	26	2	18
F1	G5	5	G7	27	1	18
F1	H5	5	H3	1	1
F1	H5	5	H3	2	1	8
F1	H5	5	H3	3	2	13
F1	H5	5	H3	4	3	14
F1	H5	5	H4	1	1
F1	H5	5	H4	2	2	11
F1	H5	5	H4	3	2	14
F1	H5	5	H4	4	2	13
F1	H5	5	H4	5	2	18
F1	H5	5	H4	6	1	17
F1	H5	5	H4	7	2	18
F1	H5	5	H4	8	2	16
F1	H5	5	H4	9	3	19
F1	H5	5	H4	10	3	9
F1	H5	5	H4	11	2	18
F1	H5	5	H4	12	2	15
F1	H5	5	H4	13	2	20
F1	H5	5	H4	14	2	18
F1	H5	5	H4	15	3	18
F1	H5	5	H4	16	3	14
F1	H5	5	H4	17	3	17
F1	H5	5	H4	18	3	17
F1	H5	5	H4	19	3	17
F1	H5	5	H4	20	3	18
F1	H5	5	H4	21	4	14
F1	H5	5	H4	22	4	14
F1	H5	5	H4	23	4	25
F1	H5	5	H4	24	5	13
F1	H5	5	H4	25	4	21
F1	H5	5	H4	26	5	18
F1	H5	5	H4	27	4	14
F1	H5	5	H4	28	3	21
F1	H5	5	H4	29	2	21
F1	H5	5	H4	30	1	18
F1	H5	5	H19	1	1
F1	H5	5	H19	2	2	14
F1	H5	5	H19	3	2	11
F1	H5	5	H19	4	2	13
F1	H5	5	H19	5	2	14
F1	H5	5	H19	6	2	18
F1	H5	5	H19	7	3	15
F1	H5	5	H19	8	4	9
F1	H5	5	H19	9	2	14
F1	H5	5	H19	10	3	15
F1	H5	5	H19	11	2	13
F1	H5	5	H19	12	3	18
F1	H5	5	H19	13	3	18
F1	H5	5	H19	14	3	14
F1	H5	5	H19	15	3	18
F1	H5	5	H19	16	3	14
F1	H5	5	H19	17	4	16
F1	H5	5	H19	18	3	18
F1	H5	5	H19	19	4	17
F1	H5	5	H19	20	3	14
F1	H5	5	H19	21	4	17
F1	H5	5	H19	22	4	22
F1	H5	5	H19	23	4	13
F1	H5	5	H19	24	5	22
F1	H5	5	H19	25	4	21
F1	H5	5	H19	26	4	18
F1	H5	5	H19	27	4	13
F1	H5	5	H19	28	4	18
F1	H5	5	H19	29	3	14
F1	H5	5	H19	30	1	14
F1	H5	5	H19	31	2	39
F1	I5	5	I5	1	1
F1	I5	5	I5	2	1	14
F1	I5	5	I5	3	2	11
F1	I5	5	I5	4	2	14
F1	I5	5	I5	5	1	17
F1	I5	5	I5	6	2	18
F1	I5	5	I5	7	2	14
F1	I5	5	I5	8	3	14
F1	I5	5	I5	9	2	22
F1	I5	5	I5	10	3	7
F1	I5	5	I5	11	3	14
F1	I5	5	I5	12	3	14
F1	I5	5	I5	13	2	17
F1	I5	5	I5	14	2	18
F1	I5	5	I5	15	3	14
F1	I5	5	I5	16	2	15
F1	I5	5	I5	17	3	17
F1	I5	5	I5	18	2	18
F1	I5	5	I5	19	3	20
F1	I5	5	I5	20	4	14
F1	I5	5	I5	21	4	17
F1	I5	5	I5	22	4	18
F1	I5	5	I5	23	5	13
F1	I5	5	I5	24	3	19
F1	I5	5	I5	25	6	16
F1	I5	5	I5	26	4	18
F1	I5	5	I5	27	3	18
F1	I5	5	I5	28	3	21
F1	I5	5	I5	29	4	14
F1	I5	5	I5	30	3	18
F1	I5	5	I5	31	3	14
F1	I5	5	I9	1	1
F1	I5	5	I9	2	2	10
F1	I5	5	I9	3	3	11
F1	I5	5	I9	4	2	14
F1	I5	5	I9	5	2	21
F1	I5	5	I9	6	2	14
F1	I5	5	I11	1	1
F1	I5	5	I11	2	2	11
F1	I5	5	I11	3	1	14
F1	I5	5	I11	4	1	17
F1	I5	5	I11	5	1	14
F1	I5	5	I11	6	2	14
F1	I5	5	I11	7	2	14
F1	I5	5	I11	8	3	18
F1	I5	5	I11	9	3	11
F1	I5	5	I11	10	4	10
F1	I5	5	I11	11	2	14
F1	I5	5	I11	12	3	11
F1	I5	5	I11	13	2	17
F1	I5	5	I11	14	2	18
F1	I5	5	I11	15	2	14
F1	I5	5	I11	16	2	18
F1	I5	5	I11	17	2	21
F1	I5	5	I11	18	3	17
F1	I5	5	I11	19	3	17
F1	I5	5	I11	20	2	21
F1	I5	5	I11	21	2	21
F1	I5	5	I11	22	2	18
F1	I5	5	I11	23	4	20
F1	I5	5	I11	24	3	22
F1	I5	5	I11	25	4	17
F1	I5	5	I11	26	4	21
F1	I5	5	I11	27	4	17
F1	I5	5	I11	28	2	18
F1	I5	5	I11	29	2	14
F1	I5	5	I11	30	3	13
F1	L5	5	L3	1	1
F1	L5	5	L3	2	1	14
F1	L5	5	L3	3	1	18
F1	L5	5	L3	4	2	17
F1	L5	5	L3	5	2	14
F1	L5	5	L3	6	1	17
F1	L5	5	L3	7	2	14
F1	L5	5	L3	8	3	18
F1	L5	5	L3	9	3	14
F1	L5	5	L3	10	1	11
F1	L5	5	L3	11	4	13
F1	L5	5	L3	12	3	14
F1	L5	5	L3	13	3	15
F1	L5	5	L3	14	2	20
F1	L5	5	L3	15	2	15
F1	L5	5	L3	16	3	18
F1	L5	5	L3	17	3	14
F1	L5	5	L3	18	2	17
F1	L5	5	L3	19	3	17
F1	L5	5	L3	20	4	21
F1	L5	5	L3	21	3	17
F1	L5	5	L3	22	4	14
F1	L5	5	L3	23	4	17
F1	L5	5	L3	24	4	19
F1	L5	5	L3	25	4	16
F1	L5	5	L3	26	3	25
F1	L5	5	L3	27	3	21
F1	L5	5	L3	28	3	21
F1	L5	5	L3	29	3	18
F1	L5	5	L3	30	2	15
F1	L5	5	L5	1	1
F1	L5	5	L5	2	2	11
F1	L5	5	L5	3	2	14
F1	L5	5	L5	4	2	14
F1	L5	5	L5	5	2	14
F1	L5	5	L5	6	2	14
F1	L5	5	L5	7	3	14
F1	L5	5	L5	8	3	14
F1	L5	5	L5	9	3	14
F1	L5	5	L5	10	3	15
F1	L5	5	L5	11	3	9
F1	L5	5	L5	12	3	14
F1	L5	5	L5	13	3	15
F1	L5	5	L5	14	2	20
F1	L5	5	L5	15	3	15
F1	L5	5	L5	16	1	18
F1	L5	5	L5	17	2	21
F1	L5	5	L5	18	3	17
F1	L5	5	L5	19	2	17
F1	L5	5	L5	20	3	21
F1	L5	5	L5	21	3	14
F1	L5	5	L5	22	4	14
F1	L5	5	L5	23	3	20
F1	L5	5	L5	24	4	19
F1	L5	5	L5	25	3	16
F1	L5	5	L5	26	3	25
F1	L5	5	L5	27	3	21
F1	L5	5	L5	28	2	21
F1	L5	5	L5	29	2	14
F1	L5	5	L5	30	5	15
F1	L5	5	L5	31	4	10
F1	L5	5	L5	32	2	10
F1	L5	5	L9	1	1
F1	L5	5	L9	2	1	11
F1	L5	5	L9	3	2	13
F1	L5	5	L9	4	1	17
F1	L5	5	L9	5	2	15
F1	L5	5	L9	6	2	13
F1	L5	5	L9	7	2	14
F1	L5	5	L9	8	2	14
F1	L5	5	L9	9	3	19
F1	L5	5	L9	10	4	6
F1	L5	5	L9	11	4	10
F1	L5	5	L9	12	4	14
F1	L5	5	L9	13	3	12
F1	L5	5	L9	14	2	16
F1	L5	5	L9	15	2	15
F1	L5	5	L9	16	2	18
F1	L5	5	L9	17	3	49
F1	L5	5	L9	18	3	16
F1	L5	5	L9	19	3	18
F1	L5	5	L9	20	4	14
F1	L5	5	L9	21	4	14
F1	L5	5	L9	22	4	13
F1	L5	5	L9	23	4	22
F1	L5	5	L9	24	4	21
F1	L5	5	L9	25	2	21
F1	L5	5	L9	26	4	21
F1	L5	5	L9	27	4	21
F1	L5	5	L12	1	1
F1	L5	5	L12	2	1	11
F2	A5	5	A2-5	1	2
F2	A5	5	A2-5	2	2	14
F2	A5	5	A2-5	3	3	14
F2	A5	5	A2-5	4	3	10
F2	A5	5	A2-5	5	3	11
F2	A5	5	A2-5	6	3	14
F2	A5	5	A2-5	7	3	16
F2	A5	5	A2-5	8	3	19
F2	A5	5	A2-5	9	3	13
F2	A5	5	A2-5	10	3	18
F2	A5	5	A2-5	11	3	18
F2	A5	5	A2-5	12	4	14
F2	A5	5	A2-5	13	3	21
F2	A5	5	A2-5	14	3	17
F2	A5	5	A2-5	15	4	18
F2	A5	5	A2-5	16	3	16
F2	A5	5	A2-5	17	4	14
F2	A5	5	A2-5	18	4	20
F2	A5	5	A2-5	19	4	22
F2	A5	5	A2-5	20	3	25
F2	A5	5	A2-5	21	3	21
F2	A5	5	A2-5	22	3	21
F2	A5	5	A2-5	23	1	21
F2	A5	5	A2-5	24	2	18
F2	A5	5	A2-5	25	2	17
F2	A5	5	A4-2	1	2
F2	A5	5	A4-2	2	1	13
F2	A5	5	A4-2	3	1	15
F2	A5	5	A4-2	4	2	11
F2	A5	5	A4-2	5	3	10
F2	A5	5	A4-2	6	2	14
F2	A5	5	A4-2	7	3	18
F2	A5	5	A4-2	8	2	13
F2	A5	5	A4-2	9	3	14
F2	A5	5	A4-2	10	2	22
F2	A5	5	A4-2	11	4	14
F2	A5	5	A4-2	12	4	14
F2	A5	5	A4-2	13	4	14
F2	A5	5	A4-2	14	5	17
F2	A5	5	A13-1	1	1
F2	A5	5	A13-1	2	2	14
F2	A5	5	A13-1	3	3	10
F2	A5	5	A13-1	4	2	18
F2	A5	5	A13-1	5	3	11
F2	A5	5	A13-1	6	4	10
F2	A5	5	A13-1	7	2	14
F2	A5	5	A13-1	8	3	14
F2	A5	5	A13-1	9	2	17
F2	A5	5	A13-1	10	3	14
F2	A5	5	A13-1	11	2	22
F2	A5	5	A13-1	12	2	14
F2	A5	5	A13-1	13	3	21
F2	A5	5	A13-1	14	3	17
F2	A5	5	A13-1	15	4	14
F2	A5	5	A13-1	16	4	18
F2	A5	5	A13-1	17	4	20
F2	A5	5	A13-1	18	3	14
F2	A5	5	A13-1	19	4	21
F2	A5	5	A13-1	20	5	14
F2	A5	5	A13-1	21	5	21
F2	A5	5	A13-1	22	3	21
F2	A5	5	A13-1	23	3	21
F2	A5	5	A13-1	24	3	17
F2	A5	5	A13-1	25	2	18
F2	A5	5	A13-1	26	2	15
F2	A5	5	A13-1	27	2	13
F2	A5	5	A13-1	28	3	15
F2	A5	5	A13-1	29	2	30
F2	A5	5	A13-1	30	1	36
F2	B5	5	B3-1	1	1
F2	B5	5	B3-1	2	1	11
F2	B5	5	B3-1	3	2	17
F2	B5	5	B3-1	4	1	11
F2	B5	5	B3-1	5	2	14
F2	B5	5	B3-1	6	2	17
F2	B5	5	B3-1	7	3	7
F2	B5	5	B3-1	8	3	14
F2	B5	5	B3-1	9	3	17
F2	B5	5	B3-1	10	3	15
F2	B5	5	B3-1	11	3	13
F2	B5	5	B3-1	12	4	15
F2	B5	5	B3-1	13	2	17
F2	B5	5	B3-1	14	3	18
F2	B5	5	B3-1	15	3	17
F2	B5	5	B3-1	16	3	18
F2	B5	5	B3-1	17	4	14
F2	B5	5	B3-1	18	4	17
F2	B5	5	B3-1	19	4	13
F2	B5	5	B3-1	20	4	14
F2	B5	5	B3-1	21	4	21
F2	B5	5	B3-1	22	5	18
F2	B5	5	B3-1	23	4	24
F2	B5	5	B3-1	24	3	18
F2	B5	5	B3-1	25	2	25
F2	B5	5	B3-1	26	2	17
F2	B5	5	B3-1	27	2	18
F2	B5	5	B3-2	1	1
F2	B5	5	B3-2	2	1	10
F2	B5	5	B3-2	3	2	14
F2	B5	5	B3-2	4	2	10
F2	B5	5	B3-2	5	2	15
F2	B5	5	B3-2	6	3	14
F2	B5	5	B3-2	7	2	10
F2	B5	5	B3-2	8	3	17
F2	B5	5	B3-2	9	3	15
F2	B5	5	B3-2	10	2	16
F2	B5	5	B3-2	11	2	15
F2	B5	5	B3-2	12	2	18
F2	B5	5	B3-2	13	1	21
F2	B5	5	B3-2	14	3	14
F2	B5	5	B3-2	15	3	17
F2	B5	5	B3-2	16	4	14
F2	B5	5	B3-2	17	5	18
F2	B5	5	B3-2	18	4	13
F2	B5	5	B3-2	19	5	10
F2	B5	5	B3-2	20	4	17
F2	B5	5	B3-2	21	5	22
F2	B5	5	B3-2	22	4	25
F2	B5	5	B3-2	23	3	20
F2	B5	5	B3-2	24	2	43
F2	B5	5	B3-2	25	3	15
F2	B5	5	B3-2	26	3	10
F2	B5	5	B3-2	27	2	14
F2	B5	5	B3-2	28	1	26
F2	B5	5	B3-2	29	2	15
F2	B5	5	B7-2	1	1
F2	B5	5	B7-2	2	1	14
F2	B5	5	B7-2	3	1	14
F2	B5	5	B7-2	4	2	18
F2	B5	5	B7-2	5	3	10
F2	B5	5	B7-2	6	3	7
F2	B5	5	B7-2	7	3	14
F2	B5	5	B7-2	8	3	13
F2	B5	5	B7-2	9	3	15
F2	B5	5	B7-2	10	2	17
F2	B5	5	B7-2	11	3	15
F2	B5	5	B7-2	12	3	14
F2	B5	5	B7-2	13	3	17
F2	B5	5	B7-2	14	3	18
F2	B5	5	B7-2	15	3	17
F2	B5	5	B7-2	16	2	14
F2	B5	5	B7-2	17	3	18
F2	B5	5	B7-2	18	3	16
F2	B5	5	B7-2	19	4	14
F2	B5	5	B7-2	20	4	21
F2	B5	5	B7-2	21	5	14
F2	B5	5	B7-2	22	5	22
F2	B5	5	B7-2	23	3	17
F2	B5	5	B7-2	24	1	52
F2	B5	5	B7-2	25	5	15
F2	B5	5	B7-2	26	3	11
F2	B5	5	B10-1	1	1
F2	B5	5	B10-1	2	1	14
F2	B5	5	B10-1	3	1	14
F2	B5	5	B10-1	4	1	21
F2	B5	5	B10-1	5	2	14
F2	B5	5	B10-1	6	3	7
F2	B5	5	B10-1	7	3	14
F2	B5	5	B10-1	8	3	13
F2	B5	5	B10-1	9	1	18
F2	B5	5	B10-1	10	3	13
F2	B5	5	B10-1	11	2	22
F2	B5	5	B10-1	12	2	18
F2	B5	5	B10-1	13	2	17
F2	B5	5	B10-1	14	3	18
F2	B5	5	B10-1	15	3	17
F2	B5	5	B10-1	16	4	14
F2	B5	5	B10-1	17	4	17
F2	B5	5	B10-1	18	3	14
F2	B5	5	B10-1	19	4	18
F2	B5	5	B10-1	20	4	20
F2	B5	5	B10-1	21	4	18
F2	B5	5	B10-1	22	3	17
F2	B5	5	B10-1	23	3	25
F2	B5	5	B10-1	24	2	21
F2	B5	5	B10-1	25	3	21
F2	B5	5	B10-1	26	3	15
F2	B5	5	B10-1	27	4	10
F2	B5	5	B10-1	28	3	12
F2	B5	5	B10-2	1	1
F2	B5	5	B10-2	2	1	14
F2	B5	5	B10-2	3	2	10
F2	D5	5	D1-3	1	1
F2	D5	5	D1-3	2	2	14
F2	D5	5	D1-3	3	2	10
F2	D5	5	D1-3	4	2	14
F2	D5	5	D1-3	5	3	14
F2	D5	5	D1-3	6	3	7
F2	D5	5	D1-3	7	3	14
F2	D5	5	D1-3	8	3	13
F2	D5	5	D1-3	9	3	19
F2	D5	5	D1-3	10	3	13
F2	D5	5	D1-3	11	3	15
F2	D5	5	D1-3	12	4	14
F2	D5	5	D1-3	13	3	14
F2	D5	5	D1-3	14	4	17
F2	D5	5	D1-3	15	3	18
F2	D5	5	D1-3	16	4	17
F2	D5	5	D1-3	17	2	18
F2	D5	5	D1-3	18	3	16
F2	D5	5	D1-3	19	2	21
F2	D5	5	D1-3	20	3	28
F2	D5	5	D1-3	21	4	22
F2	D5	5	D1-3	22	4	17
F2	D5	5	D1-3	23	2	32
F2	D5	5	D1-3	24	2	17
F2	D5	5	D1-3	25	2	25
F2	D5	5	D6-1	1	2
F2	D5	5	D6-1	2	2	14
F2	D5	5	D6-1	3	2	12
F2	D5	5	D6-1	4	3	14
F2	D5	5	D6-1	5	2	10
F2	D5	5	D6-1	6	2	18
F2	D5	5	D6-1	7	3	14
F2	D5	5	D6-1	8	2	7
F2	D5	5	D6-1	9	3	14
F2	D5	5	D6-1	10	3	13
F2	D5	5	D6-1	11	1	18
F2	D5	5	D6-1	12	3	17
F2	D5	5	D6-1	13	2	14
F2	D5	5	D6-1	14	3	18
F2	D5	5	D6-1	15	2	21
F2	D5	5	D6-1	16	2	18
F2	D5	5	D6-1	17	3	17
F2	D5	5	D6-1	18	3	18
F2	D5	5	D6-1	19	3	16
F2	D5	5	D6-1	20	3	14
F2	D5	5	D6-1	21	4	21
F2	D5	5	D6-1	22	4	19
F2	D5	5	D6-1	23	3	21
F2	D5	5	D6-1	24	3	17
F2	D5	5	D6-1	25	3	21
F2	D5	5	D6-1	26	3	21
F2	D5	5	D6-1	27	3	18
F2	D5	5	D6-1	28	2	11
F2	D5	5	D6-1	29	1	21
F2	D5	5	D6-1	30	1	14
F2	D5	5	D6-1	31	1	17
F2	D5	5	D6-2	1	1
F2	D5	5	D6-2	2	1	10
F2	D5	5	D6-2	3	2	11
F2	D5	5	D6-2	4	3	13
F2	D5	5	D6-2	5	2	15
F2	D5	5	D6-2	6	2	14
F2	D5	5	D6-2	7	2	11
F2	D5	5	D6-2	8	3	14
F2	D5	5	D6-2	9	2	14
F2	D5	5	D6-2	10	2	17
F2	D5	5	D6-2	11	3	18
F2	D5	5	D6-2	12	3	14
F2	D5	5	D6-2	13	2	21
F2	D5	5	D6-2	14	3	14
F2	D5	5	D6-2	15	3	18
F2	D5	5	D6-2	16	3	14
F2	D5	5	D6-2	17	3	21
F2	D5	5	D6-2	18	3	13
F2	D5	5	D6-2	19	3	14
F2	D5	5	D6-2	20	3	24
F2	D5	5	D6-2	21	4	14
F2	D5	5	D6-2	22	4	22
F2	D5	5	D6-2	23	2	20
F2	D5	5	D6-2	24	3	21
F2	D5	5	D6-2	25	2	18
F2	D5	5	D6-2	26	1	14
F2	D5	5	D6-2	27	3	15
F2	D5	5	D6-2	28	2	13
F2	D5	5	D6-2	29	2	11
F2	D5	5	D6-2	30	2	18
F2	D5	5	D6-2	31	2	17
F2	D5	5	D10-1	1	1
F2	D5	5	D10-1	2	1	11
F2	D5	5	D10-2	1	1
F2	D5	5	D10-2	2	2	11
F2	D5	5	D10-2	3	2	14
F2	D5	5	D10-2	4	2	21
F2	D5	5	D10-2	5	2	10
F2	D5	5	D10-2	6	3	11
F2	D5	5	D10-2	7	3	17
F2	D5	5	D10-2	8	3	14
F2	D5	5	D10-2	9	3	17
F2	D5	5	D10-2	10	3	14
F2	D5	5	D10-2	11	2	18
F2	D5	5	D10-2	12	3	18
F2	D5	5	D10-2	13	2	14
F2	D5	5	D10-2	14	3	21
F2	D5	5	D10-2	15	4	17
F2	D5	5	D10-2	16	3	17
F2	D5	5	D10-2	17	4	10
F2	D5	5	D10-2	18	4	17
F2	D5	5	D10-2	19	4	19
F2	D5	5	D10-2	20	3	16
F2	D5	5	D10-2	21	4	25
F2	D5	5	D10-2	22	3	21
F2	D5	5	D10-2	23	3	25
F2	D5	5	D10-2	24	3	14
F2	D5	5	D10-2	25	3	18
F2	D5	5	D10-2	26	3	10
F2	D5	5	D10-2	27	2	18
F2	D5	5	D10-2	28	2	19
F2	F5	5	F3-2	1	1
F2	F5	5	F3-2	2	2	11
F2	F5	5	F3-2	3	1	18
F2	F5	5	F3-2	4	2	13
F2	F5	5	F3-2	5	2	15
F2	F5	5	F3-2	6	3	14
F2	F5	5	F3-2	7	2	7
F2	F5	5	F3-2	8	3	14
F2	F5	5	F3-2	9	2	13
F2	F5	5	F3-2	10	2	18
F2	F5	5	F3-2	11	2	17
F2	F5	5	F3-2	12	2	22
F2	F5	5	F3-2	13	2	17
F2	F5	5	F3-2	14	2	21
F2	F5	5	F3-2	15	2	18
F2	F5	5	F3-2	16	3	17
F2	F5	5	F3-2	17	4	17
F2	F5	5	F3-2	18	4	14
F2	F5	5	F3-2	19	5	10
F2	F5	5	F3-2	20	5	21
F2	F5	5	F3-2	21	5	14
F2	F5	5	F3-2	22	4	22
F2	F5	5	F3-2	23	3	20
F2	F5	5	F3-2	24	2	21
F2	F5	5	F3-2	25	3	18
F2	F5	5	F3-2	26	2	18
F2	F5	5	F3-2	27	4	14
F2	F5	5	F4-1	1	1
F2	F5	5	F4-1	2	2	12
F2	F5	5	F4-1	3	3	10
F2	F5	5	F4-1	4	3	11
F2	F5	5	F4-1	5	1	16
F2	F5	5	F4-1	6	2	15
F2	F5	5	F4-1	7	2	14
F2	F5	5	F4-1	8	2	14
F2	F5	5	F8-2	1	1
F2	F5	5	F8-2	2	3	14
F2	F5	5	F8-2	3	3	7
F2	F5	5	F8-2	4	3	14
F2	F5	5	F8-2	5	3	17
F2	F5	5	F8-2	6	3	14
F2	F5	5	F8-2	7	2	21
F2	F5	5	F8-2	8	2	14
F2	F5	5	F8-2	9	2	18
F2	F5	5	F8-2	10	2	17
F2	F5	5	F8-2	11	2	21
F2	F5	5	F8-2	12	3	18
F2	F5	5	F8-2	13	3	17
F2	F5	5	F8-2	14	3	13
F2	F5	5	F8-2	15	4	14
F2	F5	5	F8-2	16	5	18
F2	F5	5	F8-2	17	4	17
F2	F5	5	F8-2	18	4	18
F2	F5	5	F8-2	19	3	17
F2	F5	5	F8-2	20	3	25
F2	F5	5	F8-2	21	2	21
F2	F5	5	F8-2	22	4	14
F2	F5	5	F8-2	23	4	15
F2	F5	5	F8-2	24	2	10
F2	F5	5	F8-2	25	2	19
F2	F5	5	F8-2	26	2	13
F2	F5	5	F8-2	27	1	17
F2	F5	5	F8-2	28	2	10
F2	F5	5	F8-2	29	1	18
F2	F5	5	F8-2	30	2	14
F2	G5	5	G6-1	1	1
F2	G5	5	G6-1	2	3	12
F2	G5	5	G6-1	3	3	10
F2	G5	5	G6-1	4	3	11
F2	G5	5	G6-1	5	4	13
F2	G5	5	G6-1	6	2	15
F2	G5	5	G6-1	7	3	14
F2	G5	5	G6-1	8	2	17
F2	G5	5	G6-1	9	2	21
F2	G5	5	G6-1	10	1	27
F2	G5	5	G6-1	11	2	22
F2	G5	5	G6-1	12	2	21
F2	G5	5	G6-1	13	2	21
F2	G5	5	G6-1	14	2	18
F2	G5	5	G6-1	15	3	21
F2	G5	5	G6-1	16	3	16
F2	G5	5	G6-1	17	2	14
F2	G5	5	G6-1	18	2	20
F2	G5	5	G6-1	19	2	22
F2	G5	5	G6-1	20	2	25
F2	G5	5	G6-1	21	2	21
F2	G5	5	G6-1	22	2	25
F2	G5	5	G6-1	23	2	17
F2	G5	5	G6-1	24	2	14
F2	G5	5	G6-1	25	2	15
F2	G5	5	G6-1	26	1	13
F2	G5	5	G6-1	27	2	15
F2	G5	5	G6-1	28	2	15
F2	G5	5	G6-1	29	2	9
F2	G5	5	G6-1	30	2	19
F2	G5	5	G6-1	31	1	29
F2	G5	5	G6-1	32	2	13
F2	G5	5	G6-1	33	1	16
F2	H5	5	H3-1	1	1
F2	H5	5	H3-1	2	2	18
F2	H5	5	H3-1	3	1	24
F2	H5	5	H3-1	4	2	11
F2	H5	5	H3-1	5	3	7
F2	H5	5	H3-1	6	3	14
F2	H5	5	H3-1	7	3	13
F2	H5	5	H3-1	8	2	15
F2	H5	5	H3-1	9	3	14
F2	H5	5	H3-1	10	3	14
F2	H5	5	H3-1	11	3	18
F2	H5	5	H3-1	12	3	21
F2	H5	5	H3-1	13	3	17
F2	H5	5	H3-1	14	3	18
F2	H5	5	H3-1	15	2	16
F2	H5	5	H3-1	16	2	21
F2	H5	5	H3-1	17	3	18
F2	H5	5	H3-1	18	4	17
F2	H5	5	H3-1	19	4	25
F2	H5	5	H3-1	20	3	17
F2	H5	5	H3-1	21	1	25
F2	H5	5	H3-1	22	3	17
F2	H5	5	H3-1	23	2	15
F2	H5	5	H3-1	24	3	14
F2	H5	5	H3-1	25	2	10
F2	H5	5	H3-1	26	1	18
F2	H5	5	H3-1	27	1	31
F2	H5	5	H4-3	1	1
F2	H5	5	H4-3	2	1	10
F2	H5	5	H4-3	3	2	18
F2	H5	5	H4-3	4	1	26
F2	H5	5	H4-3	5	1	17
F2	H5	5	H4-3	6	1	24
F2	H5	5	H4-3	7	1	43
F2	H5	5	H4-3	8	1	21
F2	H5	5	H4-3	9	1	21
F2	H5	5	H4-3	10	1	21
F2	H5	5	H4-3	11	1	20
F2	H5	5	H4-3	12	1	14
F2	H5	5	H4-3	13	1	24
F2	H5	5	H4-3	14	1	21
F2	H5	5	H4-3	15	1	42
F2	H5	5	H19-1	1	1
F2	H5	5	H19-1	2	2	13
F2	H5	5	H19-1	3	2	14
F2	H5	5	H19-1	4	2	11
F2	H5	5	H19-1	5	2	14
F2	H5	5	H19-1	6	1	21
F2	H5	5	H19-1	7	2	16
F2	H5	5	H19-1	8	3	19
F2	H5	5	H19-1	9	3	14
F2	H5	5	H19-1	10	4	14
F2	H5	5	H19-1	11	3	21
F2	H5	5	H19-1	12	2	14
F2	H5	5	H19-1	13	4	17
F2	H5	5	H19-1	14	3	21
F2	H5	5	H19-1	15	3	13
F2	H5	5	H19-1	16	2	21
F2	H5	5	H19-1	17	3	18
F2	H5	5	H19-1	18	5	17
F2	H5	5	H19-1	19	3	25
F2	H5	5	H19-1	20	3	21
F2	H5	5	H19-1	21	3	21
F2	H5	5	H19-1	22	4	17
F2	H5	5	H19-1	23	4	15
F2	H5	5	H19-1	24	2	14
F2	H5	5	H19-1	25	2	10
F2	H5	5	H19-1	26	3	18
F2	H5	5	H19-1	27	1	17
F2	H5	5	H19-1	28	2	17
F2	I5	5	I5-1	1	1
F2	I5	5	I5-1	2	2	10
F2	I5	5	I5-1	3	2	12
F2	I5	5	I5-1	4	2	17
F2	I5	5	I5-1	5	2	18
F2	I5	5	I5-1	6	2	14
F2	I5	5	I5-1	7	2	14
F2	I5	5	I5-1	8	2	14
F2	I5	5	I5-1	9	3	17
F2	I5	5	I5-1	10	2	24
F2	I5	5	I5-1	11	3	15
F2	I5	5	I5-1	12	2	21
F2	I5	5	I5-1	13	2	14
F2	I5	5	I5-1	14	4	17
F2	I5	5	I5-1	15	3	18
F2	I5	5	I5-1	16	3	17
F2	I5	5	I5-1	17	3	17
F2	I5	5	I5-1	18	4	14
F2	I5	5	I5-1	19	4	17
F2	I5	5	I5-1	20	4	22
F2	I5	5	I5-1	21	4	16
F2	I5	5	I5-1	22	3	25
F2	I5	5	I5-1	23	2	25
F2	I5	5	I5-1	24	3	21
F2	I5	5	I5-1	25	3	18
F2	I5	5	I5-1	26	4	11
F2	I5	5	I5-1	27	3	13
F2	I5	5	I5-1	28	1	18
F2	I5	5	I5-1	29	1	19
F2	I5	5	I5-2	1	1
F2	I5	5	I5-2	2	2	14
F2	I5	5	I5-2	3	3	10
F2	I5	5	I5-2	4	2	14
F2	I5	5	I5-2	5	2	14
F2	I5	5	I5-2	6	1	11
F2	I5	5	I5-2	7	2	14
F2	I5	5	I5-2	8	2	17
F2	I5	5	I5-2	9	2	24
F2	I5	5	I5-2	10	2	18
F2	I5	5	I5-2	11	2	18
F2	I5	5	I5-2	12	2	17
F2	I5	5	I5-2	13	3	18
F2	I5	5	I5-2	14	3	17
F2	I5	5	I5-2	15	4	18
F2	I5	5	I5-2	16	3	16
F2	I5	5	I5-2	17	3	11
F2	I5	5	I5-2	18	4	20
F2	I5	5	I5-2	19	4	19
F2	I5	5	I5-2	20	4	16
F2	I5	5	I5-2	21	3	25
F2	I5	5	I5-2	22	3	21
F2	I5	5	I5-2	23	3	25
F2	I5	5	I5-2	24	4	14
F2	I5	5	I5-2	25	3	11
F2	I5	5	I5-2	26	4	14
F2	I5	5	I5-2	27	2	14
F2	I5	5	I5-2	28	3	14
F2	I5	5	I5-2	29	2	21
F2	I5	5	I9-1	1	2
F2	I5	5	I9-1	2	3	10
F2	I5	5	I9-1	3	2	14
F2	I5	5	I9-1	4	2	14
F2	I5	5	I9-1	5	3	11
F2	I5	5	I9-1	6	2	20
F2	I5	5	I11-1	1	1
F2	I5	5	I11-1	2	1	21
F2	I5	5	I11-1	3	2	14
F2	I5	5	I11-1	4	2	10
F2	I5	5	I11-1	5	2	11
F2	I5	5	I11-1	6	2	10
F2	I5	5	I11-1	7	3	17
F2	I5	5	I11-1	8	2	15
F2	I5	5	I11-1	9	1	27
F2	I5	5	I11-1	10	2	14
F2	I5	5	I11-1	11	3	20
F2	I5	5	I11-1	12	3	18
F2	I5	5	I11-1	13	3	14
F2	I5	5	I11-1	14	3	17
F2	I5	5	I11-1	15	4	14
F2	I5	5	I11-1	16	4	17
F2	I5	5	I11-1	17	4	14
F2	I5	5	I11-1	18	4	20
F2	I5	5	I11-1	19	4	22
F2	I5	5	I11-1	20	4	21
F2	I5	5	I11-1	21	3	21
F2	I5	5	I11-1	22	2	24
F2	I5	5	I11-1	23	3	25
F2	I5	5	I11-1	24	2	17
F2	I5	5	I11-1	25	3	14
F2	I5	5	I11-1	26	3	14
F2	I5	5	I11-1	27	2	14
F2	I5	5	I11-1	28	2	17
F2	I5	5	I11-1	29	1	10
F2	I5	5	I11-1	30	2	36
F2	I5	5	I11-2	1	1
F2	I5	5	I11-2	2	1	11
F2	I5	5	I11-2	3	2	14
F2	I5	5	I11-2	4	2	14
F2	I5	5	I11-2	5	2	10
F2	I5	5	I11-2	6	3	11
F2	I5	5	I11-2	7	3	16
F2	I5	5	I11-2	8	2	15
F2	I5	5	I11-2	9	2	17
F2	I5	5	I11-2	10	3	18
F2	I5	5	I11-2	11	2	18
F2	I5	5	I11-2	12	3	14
F2	I5	5	I11-2	13	4	17
F2	I5	5	I11-2	14	3	18
F2	I5	5	I11-2	15	4	14
F2	I5	5	I11-2	16	4	17
F2	I5	5	I11-2	17	3	17
F2	I5	5	I11-2	18	3	17
F2	I5	5	I11-2	19	3	22
F2	I5	5	I11-2	20	4	16
F2	I5	5	I11-2	21	4	25
F2	I5	5	I11-2	22	3	25
F2	I5	5	I11-2	23	2	21
F2	I5	5	I11-2	24	3	18
F2	I5	5	I11-2	25	4	14
F2	I5	5	I11-2	26	3	10
F2	I5	5	I11-2	27	2	16
F2	I5	5	I11-2	28	2	21
F2	I5	5	I11-2	29	2	12
F2	I5	5	I11-2	30	1	16
F2	L5	5	L3-4	1	1
F2	L5	5	L3-4	2	1	10
F2	L5	5	L3-4	3	2	11
F2	L5	5	L3-4	4	3	10
F2	L5	5	L3-4	5	2	14
F2	L5	5	L3-4	6	3	14
F2	L5	5	L3-4	7	2	17
F2	L5	5	L3-4	8	3	14
F2	L5	5	L5-1	1	1
F2	L5	5	L5-1	2	2	15
F2	L5	5	L5-1	3	3	10
F2	L5	5	L5-1	4	2	14
F2	L5	5	L5-1	5	3	14
F2	L5	5	L5-1	6	2	14
F2	L5	5	L5-1	7	2	11
F2	L5	5	L5-1	8	2	14
F2	L5	5	L5-1	9	2	17
F2	L5	5	L5-1	10	1	27
F2	L5	5	L5-1	11	2	22
F2	L5	5	L5-1	12	2	25
F2	L5	5	L5-1	13	2	21
F2	L5	5	L5-1	14	2	21
F2	L5	5	L5-1	15	3	17
F2	L5	5	L5-1	16	3	17
F2	L5	5	L5-1	17	2	14
F2	L5	5	L5-1	18	3	24
F2	L5	5	L5-1	19	3	18
F2	L5	5	L5-1	20	3	21
F2	L5	5	L5-1	21	2	21
F2	L5	5	L5-1	22	3	21
F2	L5	5	L5-1	23	1	24
F2	L5	5	L5-1	24	3	15
F2	L5	5	L5-1	25	3	14
F2	L5	5	L5-2	1	3
F2	L5	5	L5-2	2	2	10
F2	L5	5	L5-2	3	3	13
F2	L5	5	L5-2	4	2	12
F2	L5	5	L5-2	5	2	14
F2	L5	5	L5-2	6	2	17
F2	L5	5	L5-2	7	2	17
F2	L5	5	L5-2	8	1	24
F2	L5	5	L5-2	9	2	19
F2	L5	5	L5-2	10	2	17
F2	L5	5	L5-2	11	2	21
F2	L5	5	L5-2	12	2	21
F2	L5	5	L5-2	13	3	18
F2	L5	5	L5-2	14	2	21
F2	L5	5	L5-2	15	3	13
F2	L5	5	L5-2	16	1	21
F2	L5	5	L5-2	17	3	21
F2	L5	5	L5-2	18	3	20
F2	L5	5	L5-2	19	3	25
F2	L5	5	L5-2	20	2	25
F2	L5	5	L5-2	21	3	24
F2	L5	5	L5-2	22	2	15
F2	L5	5	L5-2	23	3	11
F2	L5	5	L5-2	24	4	10
F2	L5	5	L5-2	25	3	14
F2	L5	5	L5-2	26	2	14
F2	L5	5	L5-2	27	2	17
F2	L5	5	L5-2	28	1	14
F2	L5	5	L5-2	29	2	18
F2	L5	5	L5-2	30	1	14
F2	L5	5	L5-2	31	1	40
F2	L5	5	L5-2	32	1	16
F2	L5	5	L5-2	33	1	18
F1	D15	15	D3	1	1
F1	D15	15	D3	2	1	7
F1	D15	15	D3	3	2	8
F1	D15	15	D3	4	3	7
F1	D15	15	D3	5	3	9
F1	D15	15	D3	6	3	7
F1	D15	15	D3	7	2	9
F1	D15	15	D4	1	1
F1	D15	15	D4	2	2	8
F1	D15	15	D4	3	1	6
F1	D15	15	D4	4	2	14
F1	D15	15	D4	5	2	4
F1	D15	15	D4	6	2	7
F1	D15	15	D5	1	1
F1	D15	15	D5	2	2	9
F1	D15	15	D5	3	2	6
F1	D15	15	D5	4	2	9
F1	D15	15	D5	5	3	5
F1	D15	15	D5	6	4	7
F1	D15	15	D5	7	3	4
F1	D15	15	D5	8	2	11
F1	D15	15	D6	1	1
F1	D15	15	D6	2	2	6
F1	D15	15	D6	3	1	7
F1	D15	15	D6	4	3	7
F1	D15	15	D6	5	3	4
F1	D15	15	D6	6	3	7
F1	D15	15	D6	7	2	7
F1	D15	15	D7	1	1
F1	D15	15	D7	2	1	4
F1	D15	15	D7	3	2	5
F1	D15	15	D7	4	3	7
F1	D15	15	D7	5	2	5
F1	D15	15	D7	6	3	11
F1	D15	15	D7	7	3	3
F1	D15	15	D8	1	1
F1	D15	15	D8	2	2	7
F1	D15	15	D8	3	2	4
F1	D15	15	D8	4	3	7
F1	D15	15	D8	5	2	5
F1	D15	15	D8	6	4	5
F1	D15	15	D8	7	2	7
F1	D15	15	D9	1	1
F1	D15	15	D9	2	2	9
F1	D15	15	D9	3	3	5
F1	D15	15	D9	4	2	7
F1	D15	15	D9	5	3	4
F1	D15	15	D9	6	2	7
F1	D15	15	D10	1	1
F1	D15	15	D10	2	2	7
F1	D15	15	D10	3	2	7
F1	D15	15	D10	4	2	5
F1	D15	15	D10	5	1	9
F1	D15	15	D10	6	1	7
F1	D15	15	D11	1	1
F1	D15	15	D11	2	2	5
F1	D15	15	D11	3	2	7
F1	D15	15	D11	4	2	7
F1	D15	15	D11	5	1	16
F1	D15	15	D12	1	2
F1	D15	15	D12	2	2	6
F1	D15	15	D12	3	2	7
F1	D15	15	D12	4	3	5
F1	D15	15	D12	5	3	4
F1	D15	15	D12	6	3	7
F1	D15	15	D12	7	3	3
F1	D15	15	D13	1	1
F1	D15	15	D13	2	1	4
F1	D15	15	D13	3	1	10
F1	D15	15	D13	4	2	4
F1	M15	15	M2	1	1
F1	M15	15	M2	2	1	10
F1	M15	15	M2	3	2	7
F1	M15	15	M2	4	2	4
F1	M15	15	M2	5	1	5
F1	M15	15	M2	6	2	12
F1	M15	15	M2	7	3	7
F1	M15	15	M3	1	1
F1	M15	15	M3	2	1	7
F1	M15	15	M3	3	2	8
F1	M15	15	M3	4	2	6
F1	M15	15	M3	5	2	5
F1	M15	15	M3	6	4	7
F1	M15	15	M3	7	2	7
F1	M15	15	M3	8	3	4
F1	M15	15	M4	1	1
F1	M15	15	M4	2	2	7
F1	M15	15	M4	3	2	4
F1	M15	15	M4	4	2	6
F1	M15	15	M4	5	2	6
F1	M15	15	M4	6	2	7
F1	M15	15	M4	7	3	7
F1	M15	15	M5	1	1
F1	M15	15	M5	2	2	5
F1	M15	15	M5	3	1	7
F1	M15	15	M5	4	2	7
F1	M15	15	M5	5	2	6
F1	M15	15	M5	6	3	7
F1	M15	15	M6	1	1
F1	M15	15	M6	2	1	7
F1	M15	15	M6	3	2	7
F1	M15	15	M6	4	2	7
F1	M15	15	M6	5	2	4
F1	M15	15	M7	1	1
F1	M15	15	M7	2	2	5
F1	M15	15	M7	3	2	12
F1	M15	15	M7	4	2	7
F1	M15	15	M7	5	3	4
F1	M15	15	M8	1	1
F1	M15	15	M8	2	1	5
F1	M15	15	M8	3	1	7
F1	M15	15	M8	4	2	7
F1	M15	15	M8	5	3	5
F1	M15	15	M8	6	3	4
F1	M15	15	M8	7	2	7
F1	M15	15	M9	1	1
F1	M15	15	M9	2	2	5
F1	M15	15	M9	3	2	8
F1	M15	15	M9	4	3	5
F1	M15	15	M9	5	3	4
F1	M15	15	M9	6	2	7
F1	M15	15	M9	7	3	7
F1	M15	15	M10	1	1
F1	M15	15	M10	2	2	11
F1	M15	15	M10	3	2	7
F1	M15	15	M10	4	2	4
F1	M15	15	M10	5	2	7
F1	M15	15	M10	6	2	7
F1	M15	15	M11	1	1
F1	M15	15	M11	2	2	11
F1	M15	15	M11	3	1	7
F1	M15	15	M11	4	3	4
F1	M15	15	M11	5	2	7
F1	M15	15	M11	6	2	4
F1	M15	15	M12	1	2
F1	M15	15	M12	2	2	7
F1	M15	15	M12	3	3	7
F1	M15	15	M12	4	2	7
F1	M15	15	M12	5	3	4
F1	M15	15	M12	6	3	7
F1	M15	15	M12	7	4	7
F2	D15	15	D3-2	1	1
F2	D15	15	D3-2	2	1	4
F2	D15	15	D3-2	3	2	7
F2	D15	15	D3-2	4	2	7
F2	D15	15	D3-2	5	4	4
F2	D15	15	D3-2	6	4	3
F2	D15	15	D3-2	7	1	10
F2	D15	15	D4-2	1	1
F2	D15	15	D4-2	2	2	7
F2	D15	15	D4-2	3	2	7
F2	D15	15	D4-3	1	1
F2	D15	15	D5-3	1	1
F2	D15	15	D6-1	1	1
F2	D15	15	D6-1	2	2	9
F2	D15	15	D6-1	3	2	3
F2	D15	15	D6-1	4	1	4
F2	D15	15	D6-1	5	1	7
F2	D15	15	D6-1	6	1	10
F2	D15	15	D6-2	1	1
F2	D15	15	D6-2	2	1	3
F2	D15	15	D7-2	1	2
F2	D15	15	D7-2	2	2	7
F2	D15	15	D7-2	3	2	3
F2	D15	15	D7-2	4	2	14
F2	D15	15	D7-4	1	1
F2	D15	15	D7-4	2	2	4
F2	D15	15	D7-4	3	2	10
F2	D15	15	D9-2	1	2
F2	D15	15	D9-2	2	1	11
F2	D15	15	D9-2	3	1	14
F2	D15	15	D11-1	1	1
F2	D15	15	D11-4	1	2
F2	D15	15	D11-4	2	1	8
F2	D15	15	D11-5	1	1
F2	D15	15	D11-5	2	2	8
F2	D15	15	D11-5	3	1	13
F2	D15	15	D12-3	1	1
F2	D15	15	D12-3	2	2	7
F2	D15	15	D12-4	1	1
F2	D15	15	D12-4	2	1	3
F2	D15	15	D13-1	1	2
F2	D15	15	D13-1	2	1	10
F2	D15	15	D13-1	3	1	9
F2	M15	15	M2-3	1	1
F2	M15	15	M2-3	2	2	4
F2	M15	15	M2-4	1	1
F2	M15	15	M2-4	2	3	5
F2	M15	15	M2-4	3	3	4
F2	M15	15	M2-4	4	2	14
F2	M15	15	M2-4	5	1	10
F2	M15	15	M3-1	1	1
F2	M15	15	M3-1	2	2	7
F2	M15	15	M3-1	3	3	4
F2	M15	15	M3-1	4	3	7
F2	M15	15	M3-1	5	4	3
F2	M15	15	M3-1	6	1	16
F2	M15	15	M3-2	1	2
F2	M15	15	M3-2	2	2	7
F2	M15	15	M3-2	3	3	5
F2	M15	15	M3-2	4	4	4
F2	M15	15	M3-2	5	1	7
F2	M15	15	M3-2	6	2	7
F2	M15	15	M3-2	7	1	5
F2	M15	15	M3-2	8	1	5
F2	M15	15	M4-1	1	1
F2	M15	15	M4-1	2	1	7
F2	M15	15	M4-4	1	1
F2	M15	15	M4-4	2	3	9
F2	M15	15	M4-4	3	3	3
F2	M15	15	M4-4	4	3	8
F2	M15	15	M4-4	5	2	13
F2	M15	15	M5-1	1	1
F2	M15	15	M5-1	2	2	6
F2	M15	15	M5-1	3	2	6
F2	M15	15	M5-1	4	3	4
F2	M15	15	M5-1	5	2	17
F2	M15	15	M5-2	1	1
F2	M15	15	M6-2	1	1
F2	M15	15	M7-1	1	1
F2	M15	15	M7-1	2	2	4
F2	M15	15	M7-2	1	2
F2	M15	15	M7-2	2	2	4
F2	M15	15	M7-2	3	2	7
F2	M15	15	M8-1	1	1
F2	M15	15	M8-1	2	1	5
F2	M15	15	M8-1	3	3	7
F2	M15	15	M8-3	1	1
F2	M15	15	M8-5	1	2
F2	M15	15	M9-3	1	2
F2	M15	15	M9-3	2	2	7
F2	M15	15	M9-3	3	2	4
F2	M15	15	M10-2	1	1
F2	M15	15	M10-2	2	1	5
F2	M15	15	M10-3	1	2
F2	M15	15	M10-3	2	2	4
F2	M15	15	M11-2	1	1
P	H15	15	H	1	2
P	H15	15	H	2	2	6
P	H15	15	H	3	3	7
P	H15	15	H	4	2	4
P	H15	15	H	5	3	5
P	H15	15	H	6	2	6
P	F15	15	F	1	2
P	F15	15	F	2	3	12
P	F15	15	F	3	2	13
P	F15	15	F	4	3	7
P	L15	15	L	1	3
P	L15	15	L	2	2	5
P	L15	15	L	3	1	8
P	L15	15	L	4	2	12
P	I15	15	I	1	2
P	I15	15	I	2	2	5
P	I15	15	I	3	2	8
P	I15	15	I	4	1	14
P	C15	15	C	1	2
P	C15	15	C	2	2	5
P	C15	15	C	3	3	7
P	C15	15	C	4	2	5
P	C15	15	C	5	2	7
P	G15	15	G	1	2
P	G15	15	G	2	2	5
P	G15	15	G	3	3	7
P	G15	15	G	4	2	7
P	G15	15	G	5	1	7
P	D15	15	D	1	1
P	D15	15	D	2	2	4
P	D15	15	D	3	3	4
P	D15	15	D	4	3	6
P	D15	15	D	5	3	6
P	D15	15	D	6	2	5
P	M15	15	M	1	3
P	M15	15	M	2	2	5
P	M15	15	M	3	3	6
P	M15	15	M	4	2	5
P	M15	15	M	5	2	6
P	A15	15	A	1	2
P	A15	15	A	2	1	6
P	B15	15	B	1	2
P	B15	15	B	2	1	7
P	B15	15	B	3	3	5
P	B15	15	B	4	3	7
P	B15	15	B	5	1	8
P	E15	15	E	1	1
P	E15	15	E	2	1	5
P	E15	15	E	3	3	6
P	E15	15	E	4	2	7
P	E15	15	E	5	1	7
P	N15	15	N	1	2
P	N15	15	N	2	2	5
P	N15	15	N	3	3	6
P	N15	15	N	4	2	7
P	N15	15	N	5	1	9
F1	A15	15	A1	1	2
F1	A15	15	A1	2	1	7
F1	A15	15	A1	3	1	5
F1	A15	15	A1	4	2	7
F1	A15	15	A2	1	1
F1	A15	15	A2	2	2	4
F1	A15	15	A2	3	2	7
F1	A15	15	A2	4	3	4
F1	A15	15	A2	5	3	7
F1	B15	15	B1	1	2
F1	B15	15	B1	2	2	6
F1	B15	15	B1	3	2	5
F1	B15	15	B1	4	2	7
F1	B15	15	B2	1	1
F1	B15	15	B2	2	2	5
F1	B15	15	B2	3	3	9
F1	B15	15	B2	4	2	6
F1	B15	15	B3	1	1
F1	B15	15	B3	2	2	7
F1	B15	15	B3	3	2	4
F1	B15	15	B4	1	1
F1	B15	15	B5	1	1
F1	B15	15	B5	2	1	11
F1	B15	15	B5	3	2	3
F1	B15	15	B6	1	1
F1	B15	15	B6	2	2	7
F1	B15	15	B6	3	2	7
F1	B15	15	B7	1	1
F1	B15	15	B7	2	2	3
F1	B15	15	B8	1	2
F1	B15	15	B8	2	2	4
F1	B15	15	B10	1	1
F1	C15	15	C1	1	1
F1	C15	15	C1	2	2	7
F1	C15	15	C1	3	2	5
F1	C15	15	C2	1	1
F1	C15	15	C2	2	3	8
F1	C15	15	C2	3	2	3
F1	C15	15	C3	1	1
F1	C15	15	C3	2	2	4
F1	C15	15	C4	1	1
F1	C15	15	C4	2	2	7
F1	C15	15	C9	1	2
F1	C15	15	C9	2	2	3
F1	E15	15	E1	1	1
F1	E15	15	E1	2	1	7
F1	E15	15	E1	3	2	4
F1	E15	15	E1	4	2	6
F1	E15	15	E5	1	1
F1	E15	15	E5	2	1	13
F1	E15	15	E6	1	1
F1	E15	15	E6	2	2	6
F1	E15	15	E7	1	1
F1	E15	15	E8	1	2
F1	F15	15	F2	1	1
F1	F15	15	F2	2	1	7
F1	F15	15	F2	3	2	4
F1	F15	15	F2	4	1	5
F1	F15	15	F2	5	1	5
F1	F15	15	F3	1	1
F1	F15	15	F3	2	1	6
F1	F15	15	F3	3	2	7
F1	F15	15	F6	1	1
F1	F15	15	F7	1	1
F1	F15	15	F8	1	1
F1	F15	15	F9	1	1
F1	F15	15	F10	1	2
F1	G15	15	G3	1	1
F1	G15	15	G5	1	1
F1	G15	15	G5	2	2	6
F1	G15	15	G6	1	1
F1	G15	15	G6	2	1	6
F1	G15	15	G7	1	1
F1	G15	15	G9	1	1
F1	H15	15	H2	1	1
F1	H15	15	H2	2	1	7
F1	H15	15	H2	3	2	7
F1	H15	15	H2	4	2	4
F1	H15	15	H7	1	1
F1	H15	15	H10	1	1
F1	H15	15	H10	2	3	6
F1	I15	15	I1	1	1
F1	I15	15	I1	2	1	7
F1	I15	15	I1	3	3	7
F1	I15	15	I1	4	2	3
F1	I15	15	I3	1	1
F1	I15	15	I3	2	2	7
F1	I15	15	I3	3	2	4
F1	I15	15	I4	1	1
F1	I15	15	I4	2	2	7
F1	I15	15	I4	3	2	6
F1	I15	15	I4	4	3	3
F1	I15	15	I5	1	1
F1	I15	15	I5	2	2	7
F1	I15	15	I6	1	1
F1	I15	15	I6	2	2	4
F1	L15	15	L1	1	1
F1	L15	15	L1	2	1	10
F1	L15	15	L1	3	1	4
F1	L15	15	L1	4	2	6
F1	L15	15	L1	5	2	4
F1	L15	15	L3	1	1
F1	L15	15	L3	2	2	5
F1	N15	15	N3	1	1
F1	N15	15	N3	2	2	7
F1	N15	15	N3	3	2	6
F1	N15	15	N3	4	2	4
F1	N15	15	N4	1	1
F1	N15	15	N4	2	2	8
F1	N15	15	N4	3	2	2
F1	N15	15	N8	1	1
F1	N15	15	N9	1	1
F2	L15	15	L1-1	1	2
P	A5	5	A	1	1
P	A5	5	A	2	2	9
P	A5	5	A	3	4	12
P	A5	5	A	4	5	8
P	A5	5	A	5	4	13
P	A5	5	A	6	3	14
P	A5	5	A	7	3	10
P	A5	5	A	8	1	14
P	A5	5	A	9	3	14
P	A5	5	A	10	1	18
P	A5	5	A	11	3	18
P	B5	5	B	1	1
P	B5	5	B	2	2	9
P	B5	5	B	3	4	8
P	B5	5	B	4	6	8
P	B5	5	B	5	7	13
P	B5	5	B	6	3	14
P	B5	5	B	7	6	10
P	B5	5	B	8	4	14
P	B5	5	B	9	3	14
P	B5	5	B	10	4	14
P	B5	5	B	11	2	22
P	D5	5	D	1	2
P	D5	5	D	2	5	8
P	D5	5	D	3	6	12
P	D5	5	D	4	6	13
P	D5	5	D	5	3	17
P	D5	5	D	6	3	15
P	D5	5	D	7	2	14
P	D5	5	D	8	3	17
P	D5	5	D	9	2	14
P	F5	5	F	1	1
P	F5	5	F	2	2	9
P	F5	5	F	3	2	8
P	F5	5	F	4	2	4
P	F5	5	F	5	6	8
P	F5	5	F	6	5	13
P	F5	5	F	7	2	10
P	F5	5	F	8	4	14
P	F5	5	F	9	3	14
P	F5	5	F	10	2	14
P	F5	5	F	11	3	14
P	F5	5	F	12	2	22
P	G5	5	G	1	1
P	G5	5	G	2	2	9
P	G5	5	G	3	3	12
P	G5	5	G	4	6	8
P	G5	5	G	5	6	16
P	G5	5	G	6	1	21
P	G5	5	G	7	1	17
P	G5	5	G	8	1	14
P	G5	5	G	9	2	18
P	G5	5	G	10	1	24
P	H5	5	H	1	1
P	H5	5	H	2	2	11
P	H5	5	H	3	3	10
P	H5	5	H	4	5	8
P	H5	5	H	5	7	11
P	H5	5	H	6	4	14
P	H5	5	H	7	4	10
P	H5	5	H	8	2	14
P	H5	5	H	9	4	13
P	H5	5	H	10	3	14
P	H5	5	H	11	1	18
P	I5	5	I	1	1
P	I5	5	I	2	1	12
P	I5	5	I	3	3	12
P	I5	5	I	4	5	8
P	I5	5	I	5	7	16
P	I5	5	I	6	3	12
P	I5	5	I	7	5	11
P	L5	5	L	1	1
P	L5	5	L	2	2	9
P	L5	5	L	3	3	10
P	L5	5	L	4	6	8
P	L5	5	L	5	6	13
P	L5	5	L	6	3	14
P	L5	5	L	7	4	14
P	L5	5	L	8	2	15
P	L5	5	L	9	3	16
P	L5	5	L	10	1	18
